# Supplementary material for: On the replicability of diffusion weighted MRI-based brain-behavior models
Source: Commun Biol. 2025 Oct 30;8:1512. doi: 10.1038/s42003-025-09048-x (PMC12575672; doi:10.1038/s42003-025-09048-x)
Supplement: Supplementary file 4 — Supplementary data 1–5 [file 42003_2025_9048_MOESM4_ESM.xlsx]

## Sheet: supplementary_data_1
SC	(rdis, rrep)
Phenotypes	n=25	n=50	n=75	n=100	n=125	n=150	n=175	n=200	n=225	n=250	n=275	n=300	n=325	n=350	n=375	n=400	n=425
age_num	(-0.17, 0.09)	(-0.09, 0.13)	(-0.01, 0.15)	(0.04, 0.16)	(0.08, 0.19)	(0.1, 0.2)	(0.14, 0.22)	(0.15, 0.24)	(0.17, 0.25)	(0.19, 0.26)	(0.21, 0.27)	(0.21, 0.27)	(0.22, 0.28)	(0.24, 0.28)	(0.24, 0.29)	(0.26, 0.29)	(0.26, 0.29)
Gender	(0.56, 0.64)	(0.65, 0.7)	(0.69, 0.72)	(0.71, 0.74)	(0.73, 0.75)	(0.74, 0.75)	(0.74, 0.76)	(0.75, 0.77)	(0.76, 0.77)	(0.76, 0.78)	(0.77, 0.78)	(0.77, 0.78)	(0.77, 0.79)	(0.78, 0.79)	(0.78, 0.79)	(0.78, 0.79)	(0.79, 0.79)
MMSE_Score	(-0.27, -0.01)	(-0.19, 0.01)	(-0.13, 0.0)	(-0.13, 0.03)	(-0.11, 0.02)	(-0.09, 0.02)	(-0.08, 0.03)	(-0.06, 0.03)	(-0.05, 0.02)	(-0.05, 0.02)	(-0.04, 0.02)	(-0.03, 0.03)	(-0.04, 0.03)	(-0.02, 0.03)	(-0.02, 0.03)	(-0.01, 0.03)	(-0.02, 0.04)
PSQI_Score	(-0.24, -0.0)	(-0.15, 0.03)	(-0.1, 0.02)	(-0.07, 0.04)	(-0.07, 0.05)	(-0.06, 0.06)	(-0.05, 0.07)	(-0.03, 0.07)	(-0.01, 0.07)	(-0.01, 0.08)	(-0.01, 0.09)	(0.0, 0.09)	(0.01, 0.09)	(0.02, 0.09)	(0.03, 0.09)	(0.03, 0.09)	(0.04, 0.09)
PicSeq_AgeAdj	(-0.25, 0.05)	(-0.17, 0.02)	(-0.11, 0.03)	(-0.09, 0.04)	(-0.09, 0.05)	(-0.07, 0.06)	(-0.05, 0.06)	(-0.03, 0.05)	(-0.02, 0.06)	(-0.01, 0.06)	(0.01, 0.07)	(0.01, 0.08)	(0.02, 0.08)	(0.03, 0.09)	(0.03, 0.09)	(0.04, 0.1)	(0.05, 0.1)
CardSort_AgeAdj	(-0.25, 0.02)	(-0.15, 0.05)	(-0.12, 0.07)	(-0.07, 0.07)	(-0.05, 0.09)	(-0.02, 0.08)	(0.0, 0.09)	(0.01, 0.1)	(0.03, 0.1)	(0.03, 0.1)	(0.04, 0.1)	(0.05, 0.11)	(0.05, 0.12)	(0.06, 0.12)	(0.06, 0.12)	(0.07, 0.12)	(0.08, 0.12)
Flanker_AgeAdj	(-0.23, 0.04)	(-0.13, 0.07)	(-0.08, 0.09)	(-0.03, 0.11)	(-0.01, 0.12)	(0.01, 0.12)	(0.03, 0.13)	(0.05, 0.14)	(0.07, 0.14)	(0.07, 0.15)	(0.09, 0.14)	(0.09, 0.15)	(0.09, 0.15)	(0.1, 0.15)	(0.11, 0.15)	(0.11, 0.16)	(0.12, 0.16)
PMAT24_A_CR	(-0.08, 0.15)	(0.02, 0.16)	(0.07, 0.21)	(0.09, 0.24)	(0.12, 0.24)	(0.16, 0.26)	(0.18, 0.25)	(0.19, 0.24)	(0.2, 0.25)	(0.21, 0.25)	(0.21, 0.26)	(0.23, 0.26)	(0.23, 0.26)	(0.23, 0.27)	(0.23, 0.27)	(0.23, 0.28)	(0.24, 0.28)
CogFluidComp_AgeAdj	(-0.25, 0.05)	(-0.15, 0.06)	(-0.11, 0.09)	(-0.05, 0.11)	(-0.03, 0.12)	(-0.0, 0.12)	(0.03, 0.12)	(0.05, 0.13)	(0.07, 0.13)	(0.08, 0.14)	(0.09, 0.14)	(0.09, 0.16)	(0.1, 0.15)	(0.12, 0.16)	(0.13, 0.16)	(0.13, 0.16)	(0.13, 0.17)
CogCrystalComp_AgeAdj	(-0.22, 0.16)	(-0.03, 0.19)	(0.06, 0.24)	(0.1, 0.27)	(0.14, 0.29)	(0.18, 0.29)	(0.21, 0.29)	(0.22, 0.29)	(0.24, 0.3)	(0.26, 0.3)	(0.26, 0.3)	(0.27, 0.31)	(0.28, 0.31)	(0.28, 0.31)	(0.29, 0.32)	(0.29, 0.32)	(0.29, 0.32)
CogEarlyComp_AgeAdj	(-0.27, 0.06)	(-0.12, 0.09)	(-0.06, 0.13)	(0.0, 0.16)	(0.02, 0.18)	(0.06, 0.18)	(0.09, 0.19)	(0.11, 0.19)	(0.14, 0.2)	(0.14, 0.21)	(0.16, 0.21)	(0.18, 0.22)	(0.18, 0.22)	(0.19, 0.23)	(0.2, 0.23)	(0.2, 0.24)	(0.21, 0.24)
CogTotalComp_AgeAdj	(-0.28, 0.12)	(-0.07, 0.18)	(0.02, 0.22)	(0.07, 0.25)	(0.1, 0.26)	(0.15, 0.26)	(0.19, 0.27)	(0.2, 0.27)	(0.23, 0.27)	(0.23, 0.28)	(0.24, 0.28)	(0.25, 0.29)	(0.25, 0.28)	(0.27, 0.29)	(0.27, 0.29)	(0.27, 0.3)	(0.28, 0.3)
ReadEng_AgeAdj	(-0.27, 0.13)	(-0.06, 0.13)	(0.0, 0.18)	(0.04, 0.22)	(0.07, 0.23)	(0.12, 0.23)	(0.14, 0.24)	(0.15, 0.24)	(0.17, 0.24)	(0.18, 0.24)	(0.19, 0.25)	(0.2, 0.25)	(0.2, 0.25)	(0.21, 0.26)	(0.22, 0.26)	(0.22, 0.26)	(0.22, 0.26)
PicVocab_AgeAdj	(-0.2, 0.14)	(-0.03, 0.2)	(0.05, 0.23)	(0.1, 0.25)	(0.14, 0.27)	(0.18, 0.27)	(0.19, 0.28)	(0.22, 0.28)	(0.24, 0.29)	(0.25, 0.29)	(0.26, 0.3)	(0.27, 0.31)	(0.28, 0.31)	(0.28, 0.31)	(0.29, 0.32)	(0.29, 0.32)	(0.29, 0.32)
ProcSpeed_AgeAdj	(-0.25, 0.0)	(-0.15, 0.03)	(-0.14, 0.02)	(-0.1, 0.04)	(-0.08, 0.05)	(-0.07, 0.05)	(-0.05, 0.06)	(-0.04, 0.05)	(-0.02, 0.05)	(-0.02, 0.06)	(-0.02, 0.06)	(-0.01, 0.06)	(-0.0, 0.06)	(0.01, 0.06)	(0.02, 0.06)	(0.01, 0.07)	(0.02, 0.07)
DDisc_AUC_200	(-0.25, 0.01)	(-0.19, 0.02)	(-0.14, 0.07)	(-0.09, 0.07)	(-0.07, 0.07)	(-0.04, 0.07)	(-0.02, 0.08)	(-0.02, 0.07)	(-0.01, 0.08)	(0.0, 0.09)	(0.01, 0.1)	(0.02, 0.09)	(0.03, 0.09)	(0.03, 0.1)	(0.03, 0.09)	(0.03, 0.1)	(0.05, 0.1)
VSPLOT_TC	(-0.14, 0.14)	(-0.01, 0.19)	(0.05, 0.22)	(0.09, 0.23)	(0.12, 0.26)	(0.16, 0.27)	(0.18, 0.27)	(0.21, 0.27)	(0.22, 0.27)	(0.24, 0.28)	(0.24, 0.29)	(0.25, 0.29)	(0.26, 0.29)	(0.26, 0.3)	(0.27, 0.3)	(0.27, 0.3)	(0.27, 0.31)
SCPT_SEN	(-0.24, -0.0)	(-0.15, 0.04)	(-0.11, 0.01)	(-0.1, 0.03)	(-0.09, 0.02)	(-0.07, 0.03)	(-0.06, 0.03)	(-0.06, 0.05)	(-0.04, 0.05)	(-0.04, 0.05)	(-0.03, 0.04)	(-0.03, 0.03)	(-0.02, 0.03)	(-0.02, 0.03)	(-0.02, 0.03)	(-0.01, 0.03)	(-0.01, 0.03)
SCPT_SPEC	(-0.27, 0.0)	(-0.18, 0.04)	(-0.14, 0.05)	(-0.1, 0.06)	(-0.07, 0.05)	(-0.04, 0.05)	(-0.04, 0.05)	(-0.03, 0.06)	(-0.01, 0.06)	(-0.01, 0.07)	(-0.01, 0.07)	(-0.0, 0.08)	(0.01, 0.08)	(0.02, 0.09)	(0.02, 0.09)	(0.02, 0.1)	(0.03, 0.09)
IWRD_TOT	(-0.22, -0.02)	(-0.18, 0.03)	(-0.14, 0.03)	(-0.1, 0.04)	(-0.08, 0.05)	(-0.05, 0.05)	(-0.03, 0.06)	(-0.03, 0.06)	(-0.02, 0.07)	(-0.0, 0.08)	(0.0, 0.08)	(0.01, 0.09)	(0.01, 0.09)	(0.02, 0.09)	(0.04, 0.09)	(0.04, 0.1)	(0.04, 0.1)
ListSort_AgeAdj	(-0.26, 0.03)	(-0.14, 0.05)	(-0.1, 0.08)	(-0.08, 0.09)	(-0.04, 0.09)	(-0.02, 0.09)	(-0.01, 0.09)	(0.01, 0.09)	(0.03, 0.09)	(0.03, 0.09)	(0.04, 0.1)	(0.05, 0.1)	(0.05, 0.1)	(0.06, 0.1)	(0.07, 0.11)	(0.08, 0.11)	(0.07, 0.11)
ER40ANG	(-0.28, -0.03)	(-0.2, 0.0)	(-0.15, 0.0)	(-0.13, -0.01)	(-0.12, -0.01)	(-0.11, -0.01)	(-0.1, -0.0)	(-0.09, -0.01)	(-0.09, -0.01)	(-0.08, -0.01)	(-0.06, -0.0)	(-0.07, -0.01)	(-0.06, -0.01)	(-0.04, -0.0)	(-0.05, -0.0)	(-0.05, 0.0)	(-0.05, -0.0)
ER40FEAR	(-0.24, -0.01)	(-0.21, -0.01)	(-0.16, -0.03)	(-0.15, 0.0)	(-0.12, -0.0)	(-0.12, -0.01)	(-0.09, -0.02)	(-0.09, -0.02)	(-0.07, -0.02)	(-0.07, -0.02)	(-0.07, -0.02)	(-0.08, -0.02)	(-0.08, -0.02)	(-0.08, -0.02)	(-0.08, -0.02)	(-0.08, -0.02)	(-0.07, -0.03)
ER40HAP	(nan, nan)	(nan, nan)	(nan, nan)	(nan, nan)	(-0.11, nan)	(-0.1, -0.0)	(-0.09, 0.01)	(-0.09, -0.0)	(-0.08, -0.0)	(-0.07, -0.0)	(-0.07, -0.01)	(-0.05, -0.01)	(-0.05, -0.01)	(-0.04, -0.01)	(-0.05, -0.01)	(-0.05, -0.01)	(-0.04, -0.01)
ER40NOE	(-0.24, -0.01)	(-0.18, 0.01)	(-0.14, 0.0)	(-0.14, 0.01)	(-0.11, -0.0)	(-0.11, 0.0)	(-0.1, 0.0)	(-0.08, -0.0)	(-0.08, -0.0)	(-0.08, -0.01)	(-0.06, -0.02)	(-0.07, -0.02)	(-0.05, -0.01)	(-0.05, -0.01)	(-0.06, -0.02)	(-0.06, -0.01)	(-0.05, -0.01)
ER40SAD	(-0.19, -0.02)	(-0.17, -0.0)	(-0.14, -0.0)	(-0.13, -0.0)	(-0.11, 0.0)	(-0.1, 0.01)	(-0.1, 0.02)	(-0.09, 0.02)	(-0.08, 0.02)	(-0.07, 0.02)	(-0.06, 0.02)	(-0.04, 0.01)	(-0.03, 0.01)	(-0.04, 0.01)	(-0.03, 0.01)	(-0.03, 0.01)	(-0.03, 0.01)
AngAffect_Unadj	(-0.22, -0.01)	(-0.17, 0.01)	(-0.11, 0.01)	(-0.1, 0.0)	(-0.1, 0.0)	(-0.08, 0.02)	(-0.08, 0.03)	(-0.05, 0.03)	(-0.05, 0.03)	(-0.03, 0.02)	(-0.04, 0.03)	(-0.03, 0.03)	(-0.03, 0.03)	(-0.03, 0.03)	(-0.02, 0.03)	(-0.02, 0.03)	(-0.02, 0.03)
AngHostil_Unadj	(-0.17, -0.02)	(-0.17, -0.02)	(-0.16, -0.0)	(-0.12, -0.0)	(-0.11, -0.0)	(-0.09, -0.01)	(-0.08, -0.01)	(-0.09, 0.0)	(-0.07, 0.0)	(-0.06, 0.0)	(-0.08, 0.01)	(-0.06, 0.01)	(-0.06, 0.01)	(-0.06, 0.01)	(-0.05, 0.02)	(-0.04, 0.02)	(-0.04, 0.02)
AngAggr_Unadj	(-0.18, 0.06)	(-0.11, 0.07)	(-0.08, 0.08)	(-0.04, 0.08)	(-0.02, 0.1)	(0.01, 0.1)	(0.04, 0.11)	(0.04, 0.11)	(0.07, 0.11)	(0.07, 0.11)	(0.06, 0.12)	(0.08, 0.14)	(0.08, 0.15)	(0.08, 0.15)	(0.09, 0.16)	(0.1, 0.16)	(0.09, 0.16)
FearAffect_Unadj	(-0.24, -0.04)	(-0.15, -0.01)	(-0.13, -0.0)	(-0.12, -0.01)	(-0.13, -0.0)	(-0.1, 0.01)	(-0.09, 0.01)	(-0.07, 0.02)	(-0.07, 0.03)	(-0.06, 0.02)	(-0.07, 0.03)	(-0.05, 0.02)	(-0.05, 0.02)	(-0.05, 0.02)	(-0.04, 0.03)	(-0.03, 0.02)	(-0.03, 0.03)
FearSomat_Unadj	(-0.24, 0.01)	(-0.17, 0.01)	(-0.15, 0.01)	(-0.13, 0.01)	(-0.11, 0.0)	(-0.08, 0.0)	(-0.09, 0.01)	(-0.08, 0.01)	(-0.07, 0.01)	(-0.07, 0.01)	(-0.06, 0.0)	(-0.05, 0.01)	(-0.04, 0.01)	(-0.04, 0.01)	(-0.03, 0.0)	(-0.03, 0.0)	(-0.03, 0.0)
Sadness_Unadj	(-0.22, -0.01)	(-0.19, 0.01)	(-0.14, -0.01)	(-0.12, -0.02)	(-0.1, -0.02)	(-0.09, -0.01)	(-0.1, -0.01)	(-0.08, -0.0)	(-0.08, 0.01)	(-0.07, -0.01)	(-0.07, -0.0)	(-0.07, -0.0)	(-0.07, -0.01)	(-0.07, -0.01)	(-0.07, -0.01)	(-0.05, -0.01)	(-0.06, -0.02)
LifeSatisf_Unadj	(-0.24, 0.03)	(-0.16, 0.04)	(-0.11, 0.07)	(-0.06, 0.07)	(-0.04, 0.08)	(-0.02, 0.08)	(-0.0, 0.08)	(-0.0, 0.1)	(0.02, 0.11)	(0.03, 0.11)	(0.03, 0.12)	(0.04, 0.13)	(0.05, 0.13)	(0.05, 0.13)	(0.06, 0.14)	(0.07, 0.14)	(0.08, 0.14)
MeanPurp_Unadj	(-0.25, -0.03)	(-0.21, 0.01)	(-0.15, 0.02)	(-0.12, -0.0)	(-0.11, 0.0)	(-0.1, -0.0)	(-0.09, -0.0)	(-0.09, -0.01)	(-0.07, 0.01)	(-0.07, 0.0)	(-0.08, 0.0)	(-0.06, 0.01)	(-0.05, 0.0)	(-0.06, 0.01)	(-0.06, 0.01)	(-0.05, 0.01)	(-0.05, 0.01)
PosAffect_Unadj	(-0.26, 0.01)	(-0.18, 0.01)	(-0.14, 0.02)	(-0.11, 0.02)	(-0.09, 0.01)	(-0.07, 0.01)	(-0.07, 0.02)	(-0.05, 0.02)	(-0.05, 0.02)	(-0.04, 0.01)	(-0.05, 0.02)	(-0.04, 0.02)	(-0.05, 0.02)	(-0.04, 0.02)	(-0.04, 0.02)	(-0.03, 0.02)	(-0.03, 0.02)
Friendship_Unadj	(-0.23, 0.03)	(-0.15, -0.01)	(-0.14, 0.01)	(-0.09, 0.02)	(-0.09, 0.02)	(-0.08, 0.02)	(-0.07, 0.04)	(-0.07, 0.05)	(-0.04, 0.05)	(-0.03, 0.04)	(-0.04, 0.05)	(-0.02, 0.06)	(-0.01, 0.06)	(-0.02, 0.06)	(-0.0, 0.06)	(0.0, 0.07)	(0.0, 0.07)
Loneliness_Unadj	(-0.23, -0.01)	(-0.18, 0.01)	(-0.13, 0.01)	(-0.11, 0.0)	(-0.1, 0.01)	(-0.08, 0.0)	(-0.08, 0.01)	(-0.07, 0.01)	(-0.06, 0.02)	(-0.05, 0.02)	(-0.06, 0.02)	(-0.04, 0.03)	(-0.04, 0.03)	(-0.04, 0.03)	(-0.03, 0.03)	(-0.03, 0.03)	(-0.03, 0.03)
PercHostil_Unadj	(-0.19, 0.03)	(-0.15, 0.0)	(-0.13, -0.0)	(-0.11, 0.02)	(-0.1, 0.02)	(-0.08, 0.02)	(-0.06, 0.02)	(-0.07, 0.03)	(-0.05, 0.03)	(-0.03, 0.04)	(-0.04, 0.04)	(-0.03, 0.04)	(-0.02, 0.04)	(-0.02, 0.05)	(-0.01, 0.05)	(-0.01, 0.05)	(-0.01, 0.06)
PercReject_Unadj	(-0.21, -0.0)	(-0.15, 0.01)	(-0.14, 0.01)	(-0.1, 0.01)	(-0.09, 0.03)	(-0.08, 0.03)	(-0.06, 0.03)	(-0.06, 0.03)	(-0.05, 0.04)	(-0.04, 0.03)	(-0.03, 0.04)	(-0.02, 0.05)	(-0.01, 0.05)	(-0.01, 0.05)	(-0.01, 0.06)	(-0.0, 0.06)	(0.0, 0.06)
EmotSupp_Unadj	(-0.22, -0.02)	(-0.18, -0.02)	(-0.15, -0.0)	(-0.12, 0.0)	(-0.11, 0.0)	(-0.11, -0.01)	(-0.11, 0.0)	(-0.1, 0.01)	(-0.09, 0.01)	(-0.08, 0.01)	(-0.08, 0.01)	(-0.06, 0.01)	(-0.06, 0.01)	(-0.05, 0.01)	(-0.05, 0.01)	(-0.05, 0.0)	(-0.04, 0.0)
InstruSupp_Unadj	(-0.27, 0.01)	(-0.19, 0.01)	(-0.14, -0.0)	(-0.11, 0.01)	(-0.1, -0.01)	(-0.09, -0.0)	(-0.1, 0.0)	(-0.08, 0.01)	(-0.07, 0.02)	(-0.06, 0.01)	(-0.05, 0.01)	(-0.05, 0.02)	(-0.04, 0.01)	(-0.04, 0.01)	(-0.04, 0.01)	(-0.03, -0.0)	(-0.03, -0.01)
PercStress_Unadj	(-0.21, -0.01)	(-0.17, -0.03)	(-0.13, 0.01)	(-0.12, -0.01)	(-0.1, -0.0)	(-0.08, -0.0)	(-0.08, 0.01)	(-0.07, 0.02)	(-0.07, 0.03)	(-0.06, 0.03)	(-0.07, 0.04)	(-0.05, 0.04)	(-0.04, 0.04)	(-0.04, 0.04)	(-0.03, 0.04)	(-0.02, 0.04)	(-0.02, 0.04)
SelfEff_Unadj	(-0.22, -0.01)	(-0.19, 0.01)	(-0.14, 0.02)	(-0.12, 0.03)	(-0.08, 0.04)	(-0.08, 0.04)	(-0.06, 0.04)	(-0.05, 0.05)	(-0.03, 0.04)	(-0.03, 0.04)	(-0.03, 0.04)	(-0.02, 0.05)	(-0.02, 0.05)	(-0.02, 0.05)	(-0.01, 0.05)	(-0.01, 0.05)	(-0.0, 0.05)
Endurance_AgeAdj	(-0.13, 0.1)	(-0.04, 0.18)	(0.04, 0.21)	(0.09, 0.23)	(0.11, 0.23)	(0.14, 0.24)	(0.16, 0.25)	(0.18, 0.24)	(0.19, 0.24)	(0.2, 0.25)	(0.21, 0.25)	(0.21, 0.26)	(0.22, 0.26)	(0.23, 0.26)	(0.23, 0.26)	(0.23, 0.27)	(0.23, 0.27)
GaitSpeed_Comp	(-0.2, -0.04)	(-0.18, 0.0)	(-0.14, 0.03)	(-0.13, 0.01)	(-0.11, 0.01)	(-0.08, 0.0)	(-0.08, 0.01)	(-0.08, 0.01)	(-0.06, 0.01)	(-0.06, 0.01)	(-0.05, 0.01)	(-0.05, 0.01)	(-0.04, 0.01)	(-0.04, 0.01)	(-0.03, 0.01)	(-0.03, 0.02)	(-0.02, 0.02)
Dexterity_AgeAdj	(-0.17, 0.08)	(-0.06, 0.09)	(-0.05, 0.11)	(-0.0, 0.13)	(0.03, 0.16)	(0.05, 0.18)	(0.07, 0.17)	(0.08, 0.17)	(0.11, 0.16)	(0.12, 0.16)	(0.14, 0.17)	(0.14, 0.18)	(0.14, 0.18)	(0.14, 0.19)	(0.15, 0.19)	(0.15, 0.19)	(0.16, 0.2)
Strength_AgeAdj	(0.3, 0.48)	(0.45, 0.54)	(0.5, 0.55)	(0.53, 0.57)	(0.55, 0.59)	(0.56, 0.59)	(0.56, 0.6)	(0.58, 0.6)	(0.59, 0.61)	(0.59, 0.61)	(0.6, 0.62)	(0.6, 0.62)	(0.61, 0.62)	(0.61, 0.63)	(0.61, 0.63)	(0.62, 0.63)	(0.62, 0.63)
NEOFAC_A	(-0.18, 0.06)	(-0.11, 0.05)	(-0.09, 0.07)	(-0.05, 0.07)	(-0.04, 0.09)	(-0.0, 0.09)	(0.0, 0.1)	(0.02, 0.09)	(0.04, 0.09)	(0.04, 0.09)	(0.04, 0.1)	(0.05, 0.1)	(0.06, 0.1)	(0.06, 0.1)	(0.06, 0.11)	(0.07, 0.11)	(0.08, 0.12)
NEOFAC_O	(-0.24, -0.0)	(-0.18, 0.04)	(-0.11, 0.04)	(-0.1, 0.05)	(-0.08, 0.04)	(-0.05, 0.05)	(-0.04, 0.06)	(-0.03, 0.07)	(-0.02, 0.07)	(-0.01, 0.07)	(-0.0, 0.07)	(0.0, 0.07)	(0.01, 0.07)	(0.02, 0.08)	(0.01, 0.07)	(0.04, 0.08)	(0.03, 0.08)
NEOFAC_C	(-0.19, 0.0)	(-0.19, 0.03)	(-0.13, 0.05)	(-0.09, 0.05)	(-0.07, 0.06)	(-0.05, 0.06)	(-0.04, 0.07)	(-0.02, 0.07)	(-0.02, 0.08)	(-0.01, 0.08)	(0.0, 0.08)	(0.02, 0.08)	(0.02, 0.09)	(0.02, 0.09)	(0.04, 0.09)	(0.04, 0.09)	(0.04, 0.1)
NEOFAC_N	(-0.2, -0.01)	(-0.18, 0.03)	(-0.12, 0.04)	(-0.09, 0.03)	(-0.08, 0.04)	(-0.06, 0.05)	(-0.04, 0.06)	(-0.04, 0.08)	(-0.02, 0.08)	(-0.01, 0.08)	(-0.01, 0.09)	(0.0, 0.09)	(0.01, 0.09)	(0.02, 0.08)	(0.03, 0.08)	(0.04, 0.08)	(0.04, 0.08)
NEOFAC_E	(-0.26, 0.01)	(-0.18, 0.03)	(-0.14, 0.01)	(-0.09, 0.0)	(-0.07, 0.03)	(-0.08, 0.02)	(-0.06, 0.03)	(-0.06, 0.03)	(-0.05, 0.04)	(-0.03, 0.04)	(-0.04, 0.04)	(-0.02, 0.05)	(-0.01, 0.06)	(-0.01, 0.06)	(-0.0, 0.06)	(0.01, 0.06)	(0.01, 0.06)
Noise_Comp	(-0.21, 0.04)	(-0.13, 0.03)	(-0.13, 0.03)	(-0.1, 0.03)	(-0.08, 0.02)	(-0.06, 0.02)	(-0.05, 0.03)	(-0.04, 0.04)	(-0.04, 0.05)	(-0.04, 0.05)	(-0.04, 0.07)	(-0.02, 0.07)	(-0.02, 0.07)	(-0.0, 0.07)	(0.0, 0.07)	(-0.0, 0.07)	(0.01, 0.07)
Odor_AgeAdj	(-0.23, 0.01)	(-0.18, 0.04)	(-0.12, 0.04)	(-0.09, 0.05)	(-0.06, 0.06)	(-0.06, 0.06)	(-0.03, 0.06)	(-0.02, 0.05)	(-0.01, 0.07)	(-0.01, 0.06)	(0.0, 0.07)	(0.0, 0.06)	(0.02, 0.07)	(0.01, 0.07)	(0.03, 0.07)	(0.02, 0.08)	(0.03, 0.08)
PainIntens_RawScore	(-0.25, 0.03)	(-0.15, -0.01)	(-0.14, -0.01)	(-0.13, 0.0)	(-0.1, 0.0)	(-0.1, 0.01)	(-0.09, 0.02)	(-0.09, 0.02)	(-0.07, 0.01)	(-0.06, 0.01)	(-0.06, 0.01)	(-0.04, 0.01)	(-0.04, 0.0)	(-0.04, 0.01)	(-0.04, 0.01)	(-0.04, 0.01)	(-0.04, 0.01)
PainInterf_Tscore	(-0.27, 0.0)	(-0.16, 0.0)	(-0.15, -0.0)	(-0.13, 0.0)	(-0.1, 0.02)	(-0.09, 0.01)	(-0.08, 0.02)	(-0.06, 0.02)	(-0.06, 0.02)	(-0.06, 0.02)	(-0.06, 0.02)	(-0.05, 0.01)	(-0.05, 0.02)	(-0.04, 0.01)	(-0.04, 0.01)	(-0.03, 0.01)	(-0.03, 0.01)
Taste_AgeAdj	(-0.24, 0.07)	(-0.12, 0.12)	(-0.04, 0.11)	(-0.0, 0.14)	(0.02, 0.14)	(0.05, 0.14)	(0.07, 0.15)	(0.07, 0.15)	(0.08, 0.16)	(0.09, 0.16)	(0.09, 0.16)	(0.11, 0.16)	(0.12, 0.16)	(0.12, 0.16)	(0.12, 0.16)	(0.12, 0.16)	(0.13, 0.16)
Mars_Final	(-0.24, 0.04)	(-0.16, 0.01)	(-0.15, 0.03)	(-0.12, 0.02)	(-0.09, 0.03)	(-0.06, 0.03)	(-0.07, 0.02)	(-0.06, 0.03)	(-0.05, 0.02)	(-0.05, 0.02)	(-0.03, 0.02)	(-0.03, 0.02)	(-0.03, 0.01)	(-0.03, 0.02)	(-0.02, 0.02)	(-0.02, 0.02)	(-0.02, 0.02)

## Sheet: supplementary_data_2
FA	(rdis, rrep)
Phenotypes	n=25	n=50	n=75	n=100	n=125	n=150	n=175	n=200	n=225	n=250	n=275	n=300	n=325	n=350	n=375	n=400	n=425
age_num	(-0.26, 0.04)	(-0.11, 0.08)	(-0.08, 0.09)	(-0.04, 0.1)	(-0.03, 0.13)	(0.01, 0.12)	(0.02, 0.12)	(0.04, 0.12)	(0.05, 0.13)	(0.07, 0.14)	(0.07, 0.15)	(0.08, 0.15)	(0.08, 0.15)	(0.09, 0.15)	(0.1, 0.15)	(0.1, 0.15)	(0.11, 0.15)
Gender	(0.63, 0.68)	(0.67, 0.7)	(0.69, 0.71)	(0.69, 0.71)	(0.7, 0.71)	(0.71, 0.72)	(0.71, 0.72)	(0.71, 0.72)	(0.72, 0.72)	(0.72, 0.73)	(0.72, 0.73)	(0.72, 0.73)	(0.72, 0.73)	(0.73, 0.74)	(0.73, 0.74)	(0.73, 0.74)	(0.73, 0.74)
MMSE_Score	(-0.28, -0.04)	(-0.19, 0.0)	(-0.17, 0.0)	(-0.13, 0.02)	(-0.11, 0.01)	(-0.11, 0.01)	(-0.09, 0.0)	(-0.07, 0.0)	(-0.08, 0.01)	(-0.08, 0.01)	(-0.07, 0.0)	(-0.06, 0.01)	(-0.07, 0.0)	(-0.06, 0.0)	(-0.06, 0.01)	(-0.05, 0.01)	(-0.05, 0.01)
PSQI_Score	(-0.3, -0.03)	(-0.2, 0.02)	(-0.14, 0.02)	(-0.11, 0.01)	(-0.08, 0.01)	(-0.08, 0.02)	(-0.08, 0.02)	(-0.06, 0.02)	(-0.06, 0.02)	(-0.06, 0.03)	(-0.05, 0.02)	(-0.04, 0.03)	(-0.04, 0.02)	(-0.04, 0.03)	(-0.03, 0.03)	(-0.03, 0.04)	(-0.03, 0.03)
PicSeq_AgeAdj	(-0.25, 0.0)	(-0.16, 0.0)	(-0.11, 0.04)	(-0.11, 0.05)	(-0.09, 0.05)	(-0.06, 0.05)	(-0.04, 0.04)	(-0.04, 0.05)	(-0.03, 0.05)	(-0.02, 0.05)	(-0.02, 0.06)	(-0.01, 0.06)	(-0.01, 0.06)	(-0.0, 0.07)	(0.01, 0.07)	(0.01, 0.07)	(0.02, 0.07)
CardSort_AgeAdj	(-0.3, 0.0)	(-0.2, 0.03)	(-0.13, 0.03)	(-0.11, 0.04)	(-0.09, 0.05)	(-0.08, 0.04)	(-0.04, 0.04)	(-0.03, 0.04)	(-0.03, 0.05)	(-0.03, 0.05)	(-0.01, 0.05)	(-0.01, 0.05)	(-0.02, 0.05)	(-0.01, 0.06)	(-0.01, 0.06)	(0.0, 0.07)	(0.01, 0.07)
Flanker_AgeAdj	(-0.28, 0.06)	(-0.13, 0.09)	(-0.07, 0.08)	(-0.05, 0.09)	(-0.02, 0.11)	(0.0, 0.1)	(0.01, 0.1)	(0.03, 0.11)	(0.04, 0.11)	(0.05, 0.11)	(0.06, 0.11)	(0.06, 0.12)	(0.07, 0.12)	(0.07, 0.12)	(0.07, 0.12)	(0.08, 0.12)	(0.09, 0.12)
PMAT24_A_CR	(-0.13, 0.09)	(-0.09, 0.11)	(-0.04, 0.13)	(-0.01, 0.15)	(0.03, 0.14)	(0.05, 0.16)	(0.06, 0.15)	(0.07, 0.15)	(0.08, 0.15)	(0.09, 0.16)	(0.1, 0.16)	(0.11, 0.16)	(0.11, 0.16)	(0.12, 0.16)	(0.12, 0.17)	(0.12, 0.17)	(0.13, 0.17)
CogFluidComp_AgeAdj	(-0.29, -0.01)	(-0.15, 0.04)	(-0.12, 0.06)	(-0.09, 0.06)	(-0.05, 0.06)	(-0.03, 0.06)	(-0.01, 0.07)	(0.01, 0.08)	(0.01, 0.09)	(0.02, 0.09)	(0.03, 0.09)	(0.03, 0.1)	(0.04, 0.1)	(0.04, 0.1)	(0.06, 0.12)	(0.07, 0.12)	(0.07, 0.13)
CogCrystalComp_AgeAdj	(-0.28, 0.08)	(-0.12, 0.1)	(-0.06, 0.12)	(-0.01, 0.14)	(0.01, 0.16)	(0.05, 0.16)	(0.06, 0.16)	(0.08, 0.16)	(0.1, 0.17)	(0.11, 0.17)	(0.12, 0.18)	(0.13, 0.19)	(0.14, 0.19)	(0.14, 0.19)	(0.15, 0.2)	(0.15, 0.2)	(0.16, 0.2)
CogEarlyComp_AgeAdj	(-0.26, -0.01)	(-0.15, 0.06)	(-0.1, 0.08)	(-0.06, 0.09)	(-0.03, 0.1)	(-0.01, 0.1)	(0.01, 0.1)	(0.03, 0.12)	(0.05, 0.13)	(0.05, 0.13)	(0.07, 0.13)	(0.08, 0.14)	(0.08, 0.15)	(0.08, 0.14)	(0.1, 0.16)	(0.1, 0.16)	(0.11, 0.16)
CogTotalComp_AgeAdj	(-0.27, 0.04)	(-0.13, 0.1)	(-0.08, 0.14)	(-0.02, 0.15)	(0.03, 0.16)	(0.05, 0.16)	(0.08, 0.17)	(0.1, 0.18)	(0.11, 0.19)	(0.12, 0.19)	(0.15, 0.19)	(0.15, 0.2)	(0.15, 0.2)	(0.16, 0.2)	(0.17, 0.21)	(0.17, 0.22)	(0.17, 0.22)
ReadEng_AgeAdj	(-0.3, 0.06)	(-0.14, 0.06)	(-0.09, 0.09)	(-0.06, 0.11)	(-0.04, 0.13)	(0.01, 0.13)	(0.02, 0.14)	(0.03, 0.14)	(0.05, 0.14)	(0.07, 0.14)	(0.07, 0.15)	(0.09, 0.16)	(0.09, 0.16)	(0.1, 0.16)	(0.1, 0.17)	(0.11, 0.17)	(0.12, 0.17)
PicVocab_AgeAdj	(-0.24, 0.09)	(-0.12, 0.1)	(-0.05, 0.12)	(-0.01, 0.14)	(0.02, 0.14)	(0.05, 0.14)	(0.05, 0.15)	(0.07, 0.15)	(0.09, 0.16)	(0.1, 0.16)	(0.11, 0.17)	(0.12, 0.17)	(0.13, 0.17)	(0.13, 0.17)	(0.14, 0.18)	(0.14, 0.18)	(0.15, 0.18)
ProcSpeed_AgeAdj	(-0.26, 0.0)	(-0.14, 0.01)	(-0.13, -0.01)	(-0.11, 0.0)	(-0.1, 0.01)	(-0.09, 0.01)	(-0.07, 0.01)	(-0.06, 0.01)	(-0.06, 0.02)	(-0.06, 0.02)	(-0.05, 0.02)	(-0.04, 0.02)	(-0.05, 0.02)	(-0.04, 0.02)	(-0.03, 0.02)	(-0.03, 0.03)	(-0.03, 0.03)
DDisc_AUC_200	(-0.31, -0.01)	(-0.21, 0.02)	(-0.15, 0.02)	(-0.12, 0.03)	(-0.1, 0.04)	(-0.07, 0.04)	(-0.05, 0.04)	(-0.05, 0.04)	(-0.04, 0.05)	(-0.03, 0.06)	(-0.02, 0.06)	(-0.01, 0.07)	(0.01, 0.07)	(0.01, 0.07)	(0.02, 0.07)	(0.02, 0.08)	(0.02, 0.08)
VSPLOT_TC	(-0.22, 0.09)	(-0.09, 0.12)	(-0.04, 0.13)	(-0.01, 0.14)	(0.01, 0.15)	(0.05, 0.16)	(0.06, 0.16)	(0.07, 0.17)	(0.08, 0.17)	(0.1, 0.17)	(0.11, 0.18)	(0.12, 0.17)	(0.12, 0.17)	(0.12, 0.17)	(0.13, 0.17)	(0.14, 0.18)	(0.13, 0.18)
SCPT_SEN	(-0.27, 0.01)	(-0.17, -0.0)	(-0.15, 0.02)	(-0.13, 0.04)	(-0.12, 0.03)	(-0.11, 0.03)	(-0.08, 0.04)	(-0.07, 0.04)	(-0.05, 0.06)	(-0.05, 0.07)	(-0.05, 0.06)	(-0.04, 0.06)	(-0.02, 0.05)	(-0.02, 0.05)	(-0.02, 0.05)	(-0.01, 0.05)	(-0.0, 0.05)
SCPT_SPEC	(-0.27, 0.04)	(-0.16, 0.05)	(-0.11, 0.05)	(-0.06, 0.05)	(-0.05, 0.06)	(-0.04, 0.07)	(-0.04, 0.08)	(-0.01, 0.07)	(0.0, 0.07)	(-0.0, 0.08)	(0.01, 0.08)	(0.01, 0.08)	(0.02, 0.09)	(0.02, 0.09)	(0.03, 0.1)	(0.03, 0.1)	(0.03, 0.1)
IWRD_TOT	(-0.25, 0.03)	(-0.15, 0.06)	(-0.12, 0.04)	(-0.07, 0.05)	(-0.04, 0.05)	(-0.03, 0.06)	(-0.01, 0.07)	(-0.0, 0.07)	(0.0, 0.08)	(0.01, 0.09)	(0.01, 0.09)	(0.04, 0.1)	(0.03, 0.11)	(0.05, 0.11)	(0.05, 0.11)	(0.06, 0.11)	(0.07, 0.12)
ListSort_AgeAdj	(-0.26, 0.02)	(-0.15, 0.07)	(-0.1, 0.08)	(-0.05, 0.08)	(-0.03, 0.08)	(-0.02, 0.1)	(-0.01, 0.09)	(0.01, 0.09)	(0.02, 0.09)	(0.02, 0.1)	(0.04, 0.11)	(0.04, 0.1)	(0.05, 0.11)	(0.07, 0.11)	(0.07, 0.11)	(0.07, 0.12)	(0.07, 0.11)
ER40ANG	(-0.27, -0.04)	(-0.23, 0.01)	(-0.15, -0.0)	(-0.13, 0.0)	(-0.12, 0.0)	(-0.11, 0.01)	(-0.09, 0.03)	(-0.08, 0.02)	(-0.08, 0.02)	(-0.07, 0.02)	(-0.07, 0.03)	(-0.06, 0.02)	(-0.05, 0.02)	(-0.04, 0.02)	(-0.04, 0.02)	(-0.03, 0.03)	(-0.03, 0.03)
ER40FEAR	(-0.32, 0.0)	(-0.22, -0.0)	(-0.18, 0.0)	(-0.14, 0.02)	(-0.12, 0.01)	(-0.11, -0.0)	(-0.08, -0.0)	(-0.07, -0.01)	(-0.06, -0.01)	(-0.07, -0.01)	(-0.07, -0.02)	(-0.07, -0.02)	(-0.06, -0.02)	(-0.06, -0.01)	(-0.07, -0.02)	(-0.06, -0.01)	(-0.06, -0.01)
ER40HAP	(nan, nan)	(nan, nan)	(nan, nan)	(nan, nan)	(-0.13, nan)	(-0.11, -0.0)	(-0.1, 0.01)	(-0.09, 0.01)	(-0.09, 0.01)	(-0.08, 0.01)	(-0.08, 0.02)	(-0.07, 0.02)	(-0.07, 0.02)	(-0.05, 0.02)	(-0.05, 0.02)	(-0.05, 0.02)	(-0.04, 0.01)
ER40NOE	(-0.28, -0.03)	(-0.19, -0.01)	(-0.15, 0.02)	(-0.13, 0.01)	(-0.11, 0.01)	(-0.1, 0.01)	(-0.08, 0.0)	(-0.08, 0.0)	(-0.08, 0.0)	(-0.07, 0.0)	(-0.06, 0.0)	(-0.06, 0.01)	(-0.05, 0.01)	(-0.05, 0.0)	(-0.05, -0.0)	(-0.05, -0.0)	(-0.05, 0.0)
ER40SAD	(-0.21, -0.01)	(-0.15, 0.03)	(-0.11, 0.03)	(-0.11, 0.02)	(-0.09, 0.02)	(-0.07, 0.05)	(-0.07, 0.06)	(-0.05, 0.06)	(-0.05, 0.06)	(-0.03, 0.06)	(-0.02, 0.06)	(-0.01, 0.06)	(0.01, 0.06)	(0.01, 0.06)	(0.02, 0.06)	(0.02, 0.07)	(0.02, 0.07)
AngAffect_Unadj	(-0.21, -0.01)	(-0.16, 0.02)	(-0.12, -0.01)	(-0.11, 0.01)	(-0.1, 0.02)	(-0.08, 0.02)	(-0.08, 0.03)	(-0.06, 0.03)	(-0.05, 0.03)	(-0.04, 0.03)	(-0.05, 0.03)	(-0.04, 0.04)	(-0.04, 0.03)	(-0.03, 0.03)	(-0.02, 0.03)	(-0.02, 0.04)	(-0.02, 0.04)
AngHostil_Unadj	(-0.18, -0.02)	(-0.16, -0.01)	(-0.14, -0.01)	(-0.12, 0.0)	(-0.12, -0.0)	(-0.1, -0.01)	(-0.09, -0.01)	(-0.09, 0.0)	(-0.09, 0.01)	(-0.08, 0.01)	(-0.08, 0.01)	(-0.07, 0.01)	(-0.07, 0.01)	(-0.07, 0.01)	(-0.07, 0.01)	(-0.06, 0.01)	(-0.05, 0.01)
AngAggr_Unadj	(-0.19, 0.1)	(-0.09, 0.12)	(-0.04, 0.12)	(-0.02, 0.12)	(0.01, 0.14)	(0.04, 0.13)	(0.05, 0.15)	(0.05, 0.14)	(0.08, 0.13)	(0.08, 0.13)	(0.08, 0.14)	(0.09, 0.15)	(0.1, 0.15)	(0.11, 0.15)	(0.11, 0.16)	(0.11, 0.16)	(0.11, 0.17)
FearAffect_Unadj	(-0.25, -0.01)	(-0.17, 0.01)	(-0.11, 0.02)	(-0.11, 0.02)	(-0.1, 0.04)	(-0.07, 0.03)	(-0.07, 0.04)	(-0.04, 0.04)	(-0.04, 0.05)	(-0.03, 0.06)	(-0.03, 0.06)	(-0.03, 0.06)	(-0.02, 0.06)	(-0.02, 0.06)	(-0.01, 0.07)	(-0.01, 0.07)	(-0.0, 0.07)
FearSomat_Unadj	(-0.25, 0.01)	(-0.17, -0.01)	(-0.15, -0.0)	(-0.14, 0.0)	(-0.12, -0.0)	(-0.1, -0.0)	(-0.1, 0.01)	(-0.09, 0.01)	(-0.08, 0.01)	(-0.08, 0.01)	(-0.07, 0.01)	(-0.08, 0.0)	(-0.07, 0.01)	(-0.07, 0.01)	(-0.05, 0.01)	(-0.05, 0.01)	(-0.05, 0.01)
Sadness_Unadj	(-0.25, 0.01)	(-0.18, 0.0)	(-0.13, -0.01)	(-0.12, -0.01)	(-0.12, -0.01)	(-0.1, -0.02)	(-0.1, -0.02)	(-0.09, -0.01)	(-0.09, -0.01)	(-0.09, -0.02)	(-0.09, -0.02)	(-0.09, -0.02)	(-0.09, -0.02)	(-0.08, -0.03)	(-0.09, -0.03)	(-0.08, -0.02)	(-0.08, -0.02)
LifeSatisf_Unadj	(-0.29, -0.0)	(-0.17, 0.0)	(-0.14, 0.02)	(-0.11, 0.01)	(-0.09, -0.01)	(-0.09, 0.0)	(-0.08, 0.0)	(-0.08, 0.01)	(-0.07, 0.01)	(-0.06, 0.01)	(-0.07, 0.01)	(-0.05, 0.01)	(-0.06, 0.01)	(-0.05, 0.02)	(-0.06, 0.01)	(-0.05, 0.02)	(-0.06, 0.02)
MeanPurp_Unadj	(-0.3, -0.0)	(-0.19, -0.01)	(-0.16, 0.0)	(-0.12, 0.01)	(-0.11, 0.01)	(-0.09, 0.01)	(-0.09, 0.01)	(-0.09, 0.01)	(-0.08, 0.01)	(-0.08, 0.02)	(-0.08, 0.02)	(-0.06, 0.02)	(-0.06, 0.02)	(-0.06, 0.02)	(-0.05, 0.02)	(-0.05, 0.02)	(-0.05, 0.02)
PosAffect_Unadj	(-0.3, 0.03)	(-0.17, -0.02)	(-0.15, 0.01)	(-0.13, 0.01)	(-0.13, 0.0)	(-0.09, 0.0)	(-0.1, 0.01)	(-0.08, 0.01)	(-0.08, 0.0)	(-0.07, 0.01)	(-0.07, 0.01)	(-0.07, 0.01)	(-0.07, 0.01)	(-0.06, 0.01)	(-0.06, 0.01)	(-0.05, 0.01)	(-0.06, 0.01)
Friendship_Unadj	(-0.2, 0.03)	(-0.14, -0.0)	(-0.12, 0.01)	(-0.09, 0.03)	(-0.09, 0.04)	(-0.08, 0.04)	(-0.07, 0.05)	(-0.06, 0.05)	(-0.04, 0.05)	(-0.03, 0.05)	(-0.03, 0.06)	(-0.03, 0.06)	(-0.02, 0.07)	(-0.02, 0.07)	(-0.01, 0.07)	(-0.0, 0.07)	(0.0, 0.07)
Loneliness_Unadj	(-0.25, 0.02)	(-0.17, 0.01)	(-0.12, 0.0)	(-0.1, 0.02)	(-0.1, 0.02)	(-0.08, 0.02)	(-0.08, 0.01)	(-0.07, 0.02)	(-0.06, 0.02)	(-0.06, 0.02)	(-0.05, 0.02)	(-0.06, 0.02)	(-0.04, 0.03)	(-0.04, 0.03)	(-0.03, 0.02)	(-0.03, 0.02)	(-0.03, 0.02)
PercHostil_Unadj	(-0.23, 0.01)	(-0.18, 0.01)	(-0.13, -0.01)	(-0.11, 0.03)	(-0.11, 0.05)	(-0.08, 0.04)	(-0.06, 0.04)	(-0.06, 0.05)	(-0.05, 0.05)	(-0.03, 0.05)	(-0.04, 0.06)	(-0.03, 0.06)	(-0.03, 0.07)	(-0.02, 0.07)	(-0.01, 0.07)	(-0.0, 0.07)	(-0.01, 0.07)
PercReject_Unadj	(-0.25, 0.01)	(-0.16, -0.01)	(-0.13, -0.02)	(-0.12, -0.0)	(-0.13, -0.0)	(-0.1, -0.01)	(-0.1, -0.01)	(-0.11, -0.01)	(-0.09, -0.01)	(-0.1, -0.01)	(-0.09, -0.01)	(-0.08, -0.01)	(-0.08, -0.01)	(-0.08, -0.01)	(-0.07, -0.01)	(-0.08, -0.02)	(-0.08, -0.02)
EmotSupp_Unadj	(-0.27, 0.0)	(-0.14, -0.04)	(-0.15, -0.03)	(-0.13, -0.0)	(-0.13, 0.0)	(-0.1, 0.01)	(-0.1, 0.01)	(-0.1, 0.01)	(-0.08, 0.01)	(-0.08, 0.01)	(-0.07, 0.01)	(-0.06, 0.01)	(-0.06, 0.01)	(-0.05, 0.02)	(-0.05, 0.02)	(-0.05, 0.01)	(-0.05, 0.01)
InstruSupp_Unadj	(-0.27, 0.0)	(-0.15, -0.02)	(-0.14, -0.0)	(-0.12, -0.0)	(-0.11, -0.01)	(-0.1, -0.0)	(-0.1, -0.01)	(-0.08, 0.01)	(-0.08, 0.01)	(-0.08, 0.01)	(-0.08, 0.01)	(-0.06, 0.01)	(-0.06, 0.01)	(-0.06, 0.01)	(-0.05, 0.01)	(-0.05, 0.01)	(-0.05, 0.01)
PercStress_Unadj	(-0.26, 0.02)	(-0.15, 0.01)	(-0.12, 0.04)	(-0.11, 0.02)	(-0.08, 0.03)	(-0.07, 0.03)	(-0.06, 0.04)	(-0.06, 0.05)	(-0.05, 0.05)	(-0.05, 0.06)	(-0.04, 0.06)	(-0.03, 0.06)	(-0.03, 0.06)	(-0.02, 0.05)	(-0.02, 0.06)	(-0.01, 0.06)	(-0.01, 0.05)
SelfEff_Unadj	(-0.25, 0.04)	(-0.14, 0.05)	(-0.1, 0.07)	(-0.06, 0.09)	(-0.04, 0.09)	(-0.01, 0.09)	(-0.01, 0.09)	(-0.0, 0.1)	(0.03, 0.1)	(0.03, 0.1)	(0.03, 0.1)	(0.03, 0.11)	(0.04, 0.11)	(0.04, 0.11)	(0.05, 0.12)	(0.05, 0.12)	(0.05, 0.12)
Endurance_AgeAdj	(-0.17, 0.11)	(-0.04, 0.18)	(0.03, 0.19)	(0.07, 0.19)	(0.08, 0.21)	(0.11, 0.21)	(0.12, 0.21)	(0.14, 0.21)	(0.15, 0.21)	(0.16, 0.21)	(0.17, 0.21)	(0.17, 0.21)	(0.18, 0.21)	(0.18, 0.21)	(0.19, 0.22)	(0.18, 0.22)	(0.18, 0.22)
GaitSpeed_Comp	(-0.26, -0.01)	(-0.18, 0.02)	(-0.14, 0.04)	(-0.12, 0.01)	(-0.09, 0.01)	(-0.07, 0.01)	(-0.08, 0.01)	(-0.08, 0.02)	(-0.06, 0.02)	(-0.05, 0.02)	(-0.05, 0.02)	(-0.05, 0.02)	(-0.04, 0.02)	(-0.04, 0.03)	(-0.02, 0.02)	(-0.03, 0.03)	(-0.03, 0.04)
Dexterity_AgeAdj	(-0.17, 0.1)	(-0.07, 0.14)	(-0.02, 0.12)	(0.01, 0.15)	(0.02, 0.16)	(0.06, 0.17)	(0.07, 0.16)	(0.08, 0.17)	(0.1, 0.16)	(0.1, 0.16)	(0.11, 0.16)	(0.11, 0.17)	(0.12, 0.17)	(0.12, 0.17)	(0.13, 0.17)	(0.13, 0.17)	(0.14, 0.17)
Strength_AgeAdj	(0.39, 0.56)	(0.49, 0.56)	(0.52, 0.56)	(0.55, 0.57)	(0.55, 0.57)	(0.55, 0.57)	(0.56, 0.58)	(0.56, 0.58)	(0.57, 0.58)	(0.57, 0.59)	(0.57, 0.59)	(0.57, 0.59)	(0.57, 0.59)	(0.58, 0.59)	(0.58, 0.59)	(0.58, 0.59)	(0.58, 0.59)
NEOFAC_A	(-0.21, 0.08)	(-0.12, 0.08)	(-0.07, 0.11)	(-0.04, 0.1)	(-0.01, 0.12)	(0.01, 0.11)	(0.03, 0.11)	(0.04, 0.12)	(0.06, 0.11)	(0.06, 0.11)	(0.06, 0.12)	(0.06, 0.12)	(0.07, 0.12)	(0.08, 0.13)	(0.08, 0.12)	(0.08, 0.13)	(0.09, 0.13)
NEOFAC_O	(-0.3, 0.01)	(-0.18, 0.05)	(-0.13, 0.04)	(-0.1, 0.02)	(-0.09, 0.04)	(-0.07, 0.04)	(-0.06, 0.06)	(-0.05, 0.06)	(-0.03, 0.07)	(-0.03, 0.06)	(-0.02, 0.06)	(-0.01, 0.06)	(-0.01, 0.06)	(-0.0, 0.07)	(0.0, 0.07)	(0.01, 0.07)	(0.02, 0.07)
NEOFAC_C	(-0.26, 0.02)	(-0.18, -0.02)	(-0.15, 0.01)	(-0.13, 0.01)	(-0.11, 0.01)	(-0.09, 0.02)	(-0.09, 0.02)	(-0.08, 0.01)	(-0.08, 0.01)	(-0.07, 0.01)	(-0.06, 0.01)	(-0.05, 0.02)	(-0.05, 0.03)	(-0.05, 0.03)	(-0.04, 0.03)	(-0.04, 0.03)	(-0.04, 0.03)
NEOFAC_N	(-0.26, 0.05)	(-0.14, 0.08)	(-0.09, 0.08)	(-0.05, 0.08)	(-0.04, 0.09)	(-0.01, 0.09)	(0.01, 0.1)	(0.01, 0.12)	(0.02, 0.11)	(0.03, 0.12)	(0.03, 0.12)	(0.04, 0.12)	(0.05, 0.12)	(0.06, 0.11)	(0.06, 0.11)	(0.07, 0.11)	(0.07, 0.11)
NEOFAC_E	(-0.27, 0.02)	(-0.2, 0.01)	(-0.14, 0.02)	(-0.1, 0.01)	(-0.08, 0.03)	(-0.08, 0.03)	(-0.07, 0.04)	(-0.06, 0.04)	(-0.05, 0.04)	(-0.04, 0.04)	(-0.04, 0.04)	(-0.03, 0.05)	(-0.02, 0.05)	(-0.01, 0.05)	(-0.01, 0.05)	(0.0, 0.06)	(0.0, 0.06)
Noise_Comp	(-0.23, 0.03)	(-0.14, 0.04)	(-0.12, 0.04)	(-0.09, 0.03)	(-0.06, 0.04)	(-0.06, 0.04)	(-0.04, 0.05)	(-0.03, 0.05)	(-0.02, 0.07)	(-0.01, 0.06)	(-0.02, 0.08)	(-0.01, 0.09)	(-0.01, 0.09)	(0.0, 0.09)	(0.01, 0.09)	(0.01, 0.09)	(0.02, 0.09)
Odor_AgeAdj	(-0.22, 0.02)	(-0.18, 0.04)	(-0.11, 0.06)	(-0.07, 0.07)	(-0.04, 0.05)	(-0.05, 0.06)	(-0.03, 0.06)	(-0.02, 0.06)	(-0.01, 0.06)	(-0.01, 0.06)	(0.0, 0.06)	(0.01, 0.06)	(0.01, 0.06)	(0.01, 0.06)	(0.02, 0.07)	(0.02, 0.07)	(0.02, 0.08)
PainIntens_RawScore	(-0.28, -0.0)	(-0.18, -0.01)	(-0.14, -0.01)	(-0.14, 0.01)	(-0.1, 0.01)	(-0.11, 0.01)	(-0.1, 0.01)	(-0.1, 0.01)	(-0.08, 0.0)	(-0.07, 0.0)	(-0.07, 0.0)	(-0.06, -0.0)	(-0.06, -0.0)	(-0.05, 0.0)	(-0.05, 0.01)	(-0.05, 0.01)	(-0.06, 0.01)
PainInterf_Tscore	(-0.26, 0.0)	(-0.15, -0.01)	(-0.15, 0.01)	(-0.12, -0.01)	(-0.1, 0.0)	(-0.1, 0.01)	(-0.09, 0.02)	(-0.08, 0.03)	(-0.07, 0.02)	(-0.07, 0.02)	(-0.07, 0.02)	(-0.05, 0.02)	(-0.04, 0.02)	(-0.04, 0.02)	(-0.04, 0.03)	(-0.04, 0.03)	(-0.04, 0.03)
Taste_AgeAdj	(-0.22, 0.07)	(-0.11, 0.13)	(-0.03, 0.12)	(0.0, 0.15)	(0.02, 0.15)	(0.05, 0.16)	(0.06, 0.16)	(0.07, 0.16)	(0.08, 0.17)	(0.09, 0.17)	(0.1, 0.18)	(0.11, 0.17)	(0.12, 0.17)	(0.12, 0.17)	(0.13, 0.17)	(0.12, 0.17)	(0.13, 0.17)
Mars_Final	(-0.28, -0.0)	(-0.21, 0.01)	(-0.15, -0.01)	(-0.12, -0.0)	(-0.11, 0.01)	(-0.08, 0.01)	(-0.09, 0.01)	(-0.08, 0.02)	(-0.07, 0.02)	(-0.07, 0.02)	(-0.05, 0.02)	(-0.04, 0.02)	(-0.04, 0.02)	(-0.04, 0.03)	(-0.03, 0.03)	(-0.03, 0.04)	(-0.03, 0.04)

## Sheet: supplementary_data_3
RD	(rdis, rrep)
Phenotypes	n=25	n=50	n=75	n=100	n=125	n=150	n=175	n=200	n=225	n=250	n=275	n=300	n=325	n=350	n=375	n=400	n=425
age_num	(-0.29, 0.04)	(-0.12, 0.08)	(-0.09, 0.1)	(-0.05, 0.11)	(-0.03, 0.13)	(0.0, 0.13)	(0.02, 0.13)	(0.04, 0.12)	(0.04, 0.14)	(0.06, 0.14)	(0.06, 0.14)	(0.08, 0.15)	(0.08, 0.15)	(0.09, 0.15)	(0.09, 0.15)	(0.1, 0.15)	(0.1, 0.16)
Gender	(0.62, 0.67)	(0.67, 0.71)	(0.69, 0.72)	(0.7, 0.72)	(0.71, 0.72)	(0.72, 0.72)	(0.72, 0.73)	(0.72, 0.73)	(0.73, 0.73)	(0.73, 0.74)	(0.73, 0.74)	(0.73, 0.74)	(0.73, 0.74)	(0.74, 0.75)	(0.74, 0.75)	(0.74, 0.75)	(0.74, 0.75)
MMSE_Score	(-0.31, -0.03)	(-0.21, 0.01)	(-0.17, 0.01)	(-0.14, 0.02)	(-0.12, 0.01)	(-0.12, 0.01)	(-0.1, 0.01)	(-0.08, 0.01)	(-0.09, 0.01)	(-0.08, 0.01)	(-0.07, 0.01)	(-0.07, 0.01)	(-0.08, 0.0)	(-0.06, 0.01)	(-0.06, 0.02)	(-0.05, 0.02)	(-0.05, 0.02)
PSQI_Score	(-0.33, -0.05)	(-0.2, 0.02)	(-0.14, 0.01)	(-0.11, 0.01)	(-0.1, 0.01)	(-0.09, 0.03)	(-0.09, 0.02)	(-0.07, 0.02)	(-0.07, 0.02)	(-0.06, 0.03)	(-0.06, 0.02)	(-0.05, 0.03)	(-0.05, 0.02)	(-0.05, 0.03)	(-0.05, 0.03)	(-0.04, 0.04)	(-0.04, 0.03)
PicSeq_AgeAdj	(-0.29, 0.01)	(-0.19, 0.01)	(-0.12, 0.04)	(-0.11, 0.06)	(-0.09, 0.05)	(-0.06, 0.06)	(-0.04, 0.04)	(-0.04, 0.05)	(-0.03, 0.05)	(-0.02, 0.05)	(-0.01, 0.06)	(-0.01, 0.06)	(-0.0, 0.06)	(-0.01, 0.07)	(0.01, 0.08)	(-0.0, 0.08)	(0.01, 0.08)
CardSort_AgeAdj	(-0.32, 0.0)	(-0.23, 0.02)	(-0.16, 0.04)	(-0.12, 0.04)	(-0.1, 0.06)	(-0.09, 0.04)	(-0.05, 0.06)	(-0.04, 0.05)	(-0.04, 0.06)	(-0.03, 0.06)	(-0.02, 0.05)	(-0.02, 0.06)	(-0.03, 0.06)	(-0.02, 0.06)	(-0.02, 0.06)	(-0.01, 0.07)	(0.0, 0.07)
Flanker_AgeAdj	(-0.3, 0.06)	(-0.16, 0.09)	(-0.08, 0.09)	(-0.04, 0.1)	(-0.02, 0.12)	(0.0, 0.11)	(0.01, 0.12)	(0.04, 0.12)	(0.04, 0.13)	(0.06, 0.13)	(0.07, 0.12)	(0.06, 0.13)	(0.07, 0.13)	(0.07, 0.13)	(0.08, 0.13)	(0.09, 0.13)	(0.09, 0.14)
PMAT24_A_CR	(-0.17, 0.1)	(-0.09, 0.11)	(-0.04, 0.13)	(-0.02, 0.15)	(0.02, 0.15)	(0.04, 0.16)	(0.05, 0.15)	(0.07, 0.15)	(0.08, 0.15)	(0.09, 0.15)	(0.09, 0.15)	(0.1, 0.16)	(0.1, 0.16)	(0.11, 0.16)	(0.11, 0.17)	(0.12, 0.17)	(0.12, 0.17)
CogFluidComp_AgeAdj	(-0.31, -0.01)	(-0.18, 0.04)	(-0.13, 0.07)	(-0.09, 0.08)	(-0.06, 0.08)	(-0.04, 0.07)	(-0.02, 0.08)	(0.0, 0.09)	(0.01, 0.1)	(0.02, 0.1)	(0.05, 0.1)	(0.03, 0.11)	(0.04, 0.11)	(0.04, 0.11)	(0.06, 0.13)	(0.07, 0.13)	(0.08, 0.14)
CogCrystalComp_AgeAdj	(-0.31, 0.09)	(-0.13, 0.1)	(-0.07, 0.13)	(-0.01, 0.15)	(0.03, 0.18)	(0.06, 0.18)	(0.08, 0.18)	(0.1, 0.18)	(0.12, 0.18)	(0.13, 0.18)	(0.14, 0.19)	(0.15, 0.19)	(0.15, 0.2)	(0.15, 0.2)	(0.16, 0.21)	(0.16, 0.21)	(0.17, 0.21)
CogEarlyComp_AgeAdj	(-0.31, -0.0)	(-0.18, 0.05)	(-0.1, 0.08)	(-0.06, 0.11)	(-0.03, 0.12)	(-0.0, 0.12)	(0.02, 0.13)	(0.04, 0.14)	(0.06, 0.14)	(0.07, 0.15)	(0.1, 0.15)	(0.1, 0.16)	(0.11, 0.16)	(0.11, 0.17)	(0.12, 0.17)	(0.12, 0.18)	(0.13, 0.18)
CogTotalComp_AgeAdj	(-0.31, 0.05)	(-0.15, 0.1)	(-0.09, 0.15)	(-0.01, 0.16)	(0.03, 0.19)	(0.07, 0.19)	(0.09, 0.19)	(0.11, 0.2)	(0.14, 0.2)	(0.15, 0.2)	(0.17, 0.21)	(0.17, 0.22)	(0.17, 0.22)	(0.18, 0.22)	(0.18, 0.23)	(0.19, 0.23)	(0.19, 0.23)
ReadEng_AgeAdj	(-0.32, 0.08)	(-0.15, 0.06)	(-0.11, 0.1)	(-0.06, 0.12)	(-0.03, 0.15)	(0.01, 0.15)	(0.03, 0.15)	(0.04, 0.15)	(0.06, 0.16)	(0.08, 0.15)	(0.08, 0.16)	(0.09, 0.17)	(0.09, 0.18)	(0.1, 0.17)	(0.11, 0.18)	(0.11, 0.18)	(0.12, 0.19)
PicVocab_AgeAdj	(-0.28, 0.09)	(-0.14, 0.1)	(-0.06, 0.12)	(0.0, 0.15)	(0.03, 0.16)	(0.06, 0.16)	(0.07, 0.16)	(0.1, 0.16)	(0.11, 0.17)	(0.12, 0.17)	(0.13, 0.18)	(0.14, 0.18)	(0.15, 0.18)	(0.15, 0.18)	(0.15, 0.19)	(0.16, 0.19)	(0.16, 0.19)
ProcSpeed_AgeAdj	(-0.31, 0.0)	(-0.18, 0.01)	(-0.15, -0.01)	(-0.13, 0.01)	(-0.12, 0.01)	(-0.1, 0.01)	(-0.08, 0.01)	(-0.08, 0.01)	(-0.07, 0.01)	(-0.08, 0.02)	(-0.06, 0.01)	(-0.06, 0.01)	(-0.06, 0.01)	(-0.05, 0.01)	(-0.05, 0.01)	(-0.05, 0.02)	(-0.05, 0.02)
DDisc_AUC_200	(-0.32, -0.02)	(-0.22, 0.01)	(-0.15, 0.03)	(-0.12, 0.03)	(-0.11, 0.04)	(-0.08, 0.05)	(-0.07, 0.05)	(-0.06, 0.04)	(-0.05, 0.05)	(-0.03, 0.05)	(-0.03, 0.07)	(-0.01, 0.07)	(-0.0, 0.07)	(0.01, 0.08)	(0.01, 0.08)	(0.02, 0.08)	(0.02, 0.08)
VSPLOT_TC	(-0.26, 0.1)	(-0.12, 0.11)	(-0.04, 0.14)	(-0.0, 0.15)	(0.0, 0.16)	(0.04, 0.18)	(0.06, 0.17)	(0.08, 0.18)	(0.08, 0.18)	(0.1, 0.18)	(0.11, 0.19)	(0.12, 0.18)	(0.13, 0.19)	(0.13, 0.19)	(0.14, 0.19)	(0.15, 0.19)	(0.14, 0.2)
SCPT_SEN	(-0.3, 0.01)	(-0.19, -0.0)	(-0.16, 0.01)	(-0.14, 0.04)	(-0.13, 0.03)	(-0.11, 0.03)	(-0.09, 0.03)	(-0.08, 0.04)	(-0.07, 0.05)	(-0.07, 0.06)	(-0.06, 0.05)	(-0.06, 0.04)	(-0.05, 0.04)	(-0.05, 0.04)	(-0.04, 0.04)	(-0.04, 0.04)	(-0.03, 0.04)
SCPT_SPEC	(-0.29, 0.04)	(-0.17, 0.05)	(-0.12, 0.06)	(-0.08, 0.06)	(-0.06, 0.07)	(-0.06, 0.07)	(-0.05, 0.08)	(-0.03, 0.08)	(-0.02, 0.08)	(-0.02, 0.08)	(-0.01, 0.08)	(-0.0, 0.08)	(0.01, 0.09)	(0.01, 0.09)	(0.01, 0.1)	(0.02, 0.1)	(0.02, 0.1)
IWRD_TOT	(-0.29, 0.03)	(-0.18, 0.05)	(-0.15, 0.04)	(-0.11, 0.05)	(-0.06, 0.05)	(-0.05, 0.06)	(-0.03, 0.06)	(-0.03, 0.08)	(-0.02, 0.08)	(-0.01, 0.08)	(-0.01, 0.08)	(0.01, 0.09)	(0.01, 0.09)	(0.02, 0.1)	(0.03, 0.1)	(0.04, 0.1)	(0.05, 0.11)
ListSort_AgeAdj	(-0.29, 0.02)	(-0.18, 0.08)	(-0.11, 0.09)	(-0.05, 0.09)	(-0.04, 0.09)	(-0.03, 0.1)	(-0.01, 0.1)	(0.01, 0.09)	(0.02, 0.09)	(0.03, 0.1)	(0.03, 0.11)	(0.03, 0.11)	(0.04, 0.11)	(0.05, 0.11)	(0.06, 0.11)	(0.06, 0.12)	(0.07, 0.12)
ER40ANG	(-0.31, -0.03)	(-0.24, 0.01)	(-0.17, 0.0)	(-0.13, -0.0)	(-0.12, 0.0)	(-0.11, 0.0)	(-0.1, 0.03)	(-0.09, 0.01)	(-0.09, 0.01)	(-0.08, 0.01)	(-0.08, 0.02)	(-0.08, 0.01)	(-0.07, 0.02)	(-0.05, 0.01)	(-0.06, 0.01)	(-0.05, 0.02)	(-0.05, 0.01)
ER40FEAR	(-0.35, -0.01)	(-0.24, -0.01)	(-0.19, -0.0)	(-0.16, 0.02)	(-0.13, 0.01)	(-0.13, -0.0)	(-0.1, -0.01)	(-0.08, -0.01)	(-0.08, -0.02)	(-0.08, -0.01)	(-0.08, -0.02)	(-0.09, -0.02)	(-0.08, -0.02)	(-0.08, -0.02)	(-0.09, -0.02)	(-0.08, -0.02)	(-0.08, -0.02)
ER40HAP	(nan, nan)	(nan, nan)	(nan, nan)	(nan, nan)	(-0.14, nan)	(-0.13, -0.0)	(-0.11, 0.01)	(-0.11, 0.01)	(-0.1, 0.01)	(-0.1, 0.01)	(-0.09, 0.01)	(-0.09, 0.01)	(-0.08, 0.01)	(-0.07, 0.01)	(-0.07, 0.01)	(-0.07, 0.01)	(-0.07, 0.01)
ER40NOE	(-0.3, -0.03)	(-0.21, 0.0)	(-0.16, 0.03)	(-0.14, 0.02)	(-0.13, 0.02)	(-0.11, 0.01)	(-0.1, 0.01)	(-0.08, 0.01)	(-0.08, 0.01)	(-0.08, 0.01)	(-0.07, 0.01)	(-0.07, 0.0)	(-0.07, 0.0)	(-0.07, 0.0)	(-0.06, 0.0)	(-0.06, 0.0)	(-0.06, 0.0)
ER40SAD	(-0.25, -0.0)	(-0.18, 0.0)	(-0.12, 0.02)	(-0.13, 0.01)	(-0.09, 0.02)	(-0.08, 0.03)	(-0.08, 0.05)	(-0.06, 0.04)	(-0.07, 0.04)	(-0.06, 0.05)	(-0.04, 0.05)	(-0.04, 0.05)	(-0.02, 0.05)	(-0.02, 0.04)	(-0.01, 0.04)	(-0.01, 0.04)	(-0.01, 0.05)
AngAffect_Unadj	(-0.24, 0.0)	(-0.17, 0.02)	(-0.13, 0.01)	(-0.11, 0.02)	(-0.1, 0.03)	(-0.08, 0.03)	(-0.07, 0.05)	(-0.06, 0.05)	(-0.05, 0.04)	(-0.05, 0.04)	(-0.05, 0.05)	(-0.04, 0.05)	(-0.04, 0.05)	(-0.03, 0.06)	(-0.03, 0.06)	(-0.02, 0.06)	(-0.03, 0.06)
AngHostil_Unadj	(-0.21, -0.02)	(-0.18, -0.01)	(-0.15, -0.01)	(-0.13, 0.01)	(-0.12, -0.0)	(-0.1, 0.0)	(-0.09, -0.0)	(-0.1, 0.01)	(-0.08, 0.01)	(-0.08, 0.0)	(-0.08, 0.0)	(-0.08, 0.01)	(-0.07, 0.01)	(-0.08, 0.01)	(-0.07, 0.01)	(-0.06, 0.0)	(-0.06, 0.0)
AngAggr_Unadj	(-0.23, 0.12)	(-0.11, 0.11)	(-0.07, 0.11)	(-0.04, 0.1)	(-0.02, 0.11)	(0.02, 0.11)	(0.02, 0.12)	(0.02, 0.12)	(0.05, 0.12)	(0.05, 0.12)	(0.04, 0.13)	(0.05, 0.13)	(0.06, 0.14)	(0.07, 0.14)	(0.07, 0.14)	(0.07, 0.15)	(0.07, 0.15)
FearAffect_Unadj	(-0.28, -0.02)	(-0.19, 0.01)	(-0.13, 0.02)	(-0.12, 0.02)	(-0.1, 0.03)	(-0.08, 0.02)	(-0.08, 0.03)	(-0.06, 0.04)	(-0.06, 0.05)	(-0.04, 0.05)	(-0.04, 0.06)	(-0.05, 0.06)	(-0.04, 0.06)	(-0.03, 0.06)	(-0.02, 0.07)	(-0.02, 0.07)	(-0.02, 0.07)
FearSomat_Unadj	(-0.29, 0.0)	(-0.2, -0.01)	(-0.15, 0.01)	(-0.14, 0.01)	(-0.11, 0.01)	(-0.09, -0.0)	(-0.1, 0.01)	(-0.09, 0.01)	(-0.07, 0.02)	(-0.08, 0.01)	(-0.07, 0.02)	(-0.08, 0.01)	(-0.07, 0.01)	(-0.07, 0.02)	(-0.06, 0.02)	(-0.05, 0.02)	(-0.05, 0.02)
Sadness_Unadj	(-0.28, 0.0)	(-0.22, 0.02)	(-0.14, -0.01)	(-0.12, -0.01)	(-0.13, -0.0)	(-0.1, -0.0)	(-0.1, -0.01)	(-0.09, 0.0)	(-0.09, 0.0)	(-0.09, -0.01)	(-0.08, -0.01)	(-0.08, -0.0)	(-0.07, -0.01)	(-0.07, -0.01)	(-0.07, -0.01)	(-0.07, -0.0)	(-0.06, -0.0)
LifeSatisf_Unadj	(-0.31, -0.02)	(-0.19, 0.02)	(-0.15, 0.04)	(-0.1, 0.03)	(-0.07, 0.02)	(-0.07, 0.03)	(-0.06, 0.04)	(-0.05, 0.04)	(-0.05, 0.04)	(-0.04, 0.04)	(-0.04, 0.04)	(-0.03, 0.05)	(-0.03, 0.05)	(-0.03, 0.05)	(-0.03, 0.06)	(-0.02, 0.06)	(-0.03, 0.06)
MeanPurp_Unadj	(-0.35, -0.01)	(-0.22, -0.01)	(-0.18, 0.0)	(-0.14, 0.01)	(-0.12, 0.0)	(-0.1, 0.0)	(-0.1, 0.0)	(-0.09, 0.0)	(-0.09, 0.01)	(-0.1, 0.01)	(-0.09, 0.01)	(-0.08, 0.01)	(-0.08, 0.01)	(-0.08, 0.01)	(-0.08, 0.02)	(-0.07, 0.01)	(-0.07, 0.01)
PosAffect_Unadj	(-0.32, 0.03)	(-0.19, -0.01)	(-0.15, 0.01)	(-0.13, 0.02)	(-0.13, 0.01)	(-0.09, 0.01)	(-0.09, 0.02)	(-0.08, 0.02)	(-0.08, 0.01)	(-0.08, 0.02)	(-0.07, 0.02)	(-0.07, 0.02)	(-0.07, 0.02)	(-0.06, 0.02)	(-0.07, 0.02)	(-0.06, 0.02)	(-0.06, 0.02)
Friendship_Unadj	(-0.25, 0.03)	(-0.16, 0.0)	(-0.13, 0.02)	(-0.09, 0.04)	(-0.09, 0.05)	(-0.07, 0.05)	(-0.06, 0.06)	(-0.05, 0.06)	(-0.04, 0.07)	(-0.03, 0.07)	(-0.03, 0.07)	(-0.02, 0.08)	(-0.02, 0.08)	(-0.01, 0.08)	(-0.01, 0.08)	(0.01, 0.08)	(0.01, 0.09)
Loneliness_Unadj	(-0.28, 0.0)	(-0.21, 0.02)	(-0.14, 0.01)	(-0.11, 0.03)	(-0.1, 0.02)	(-0.08, 0.02)	(-0.07, 0.02)	(-0.07, 0.03)	(-0.06, 0.02)	(-0.06, 0.02)	(-0.05, 0.02)	(-0.05, 0.03)	(-0.04, 0.03)	(-0.05, 0.03)	(-0.04, 0.03)	(-0.04, 0.02)	(-0.04, 0.03)
PercHostil_Unadj	(-0.25, 0.03)	(-0.2, 0.01)	(-0.14, 0.0)	(-0.12, 0.04)	(-0.11, 0.05)	(-0.09, 0.04)	(-0.07, 0.05)	(-0.07, 0.05)	(-0.06, 0.06)	(-0.05, 0.06)	(-0.05, 0.07)	(-0.04, 0.07)	(-0.04, 0.07)	(-0.03, 0.07)	(-0.03, 0.07)	(-0.02, 0.07)	(-0.03, 0.08)
PercReject_Unadj	(-0.29, 0.01)	(-0.19, -0.01)	(-0.15, -0.01)	(-0.12, 0.01)	(-0.13, -0.0)	(-0.09, -0.01)	(-0.1, -0.0)	(-0.1, -0.01)	(-0.09, -0.0)	(-0.09, -0.01)	(-0.08, -0.01)	(-0.08, -0.01)	(-0.08, -0.01)	(-0.08, -0.01)	(-0.08, -0.01)	(-0.08, -0.01)	(-0.08, -0.01)
EmotSupp_Unadj	(-0.31, -0.0)	(-0.17, -0.03)	(-0.16, -0.02)	(-0.13, 0.01)	(-0.13, 0.02)	(-0.11, 0.01)	(-0.1, 0.02)	(-0.09, 0.02)	(-0.07, 0.02)	(-0.07, 0.01)	(-0.07, 0.02)	(-0.05, 0.02)	(-0.05, 0.03)	(-0.05, 0.04)	(-0.05, 0.03)	(-0.05, 0.03)	(-0.04, 0.03)
InstruSupp_Unadj	(-0.29, -0.0)	(-0.18, -0.01)	(-0.15, 0.0)	(-0.12, 0.01)	(-0.12, -0.01)	(-0.1, 0.01)	(-0.1, -0.0)	(-0.08, 0.01)	(-0.08, 0.02)	(-0.08, 0.02)	(-0.07, 0.01)	(-0.07, 0.01)	(-0.06, 0.02)	(-0.06, 0.01)	(-0.05, 0.01)	(-0.06, 0.02)	(-0.05, 0.01)
PercStress_Unadj	(-0.29, 0.01)	(-0.19, 0.02)	(-0.13, 0.04)	(-0.11, 0.01)	(-0.08, 0.03)	(-0.07, 0.03)	(-0.07, 0.05)	(-0.07, 0.06)	(-0.06, 0.06)	(-0.06, 0.06)	(-0.06, 0.06)	(-0.04, 0.06)	(-0.04, 0.06)	(-0.03, 0.06)	(-0.04, 0.07)	(-0.02, 0.06)	(-0.02, 0.07)
SelfEff_Unadj	(-0.28, 0.04)	(-0.17, 0.05)	(-0.12, 0.08)	(-0.06, 0.1)	(-0.04, 0.09)	(-0.01, 0.09)	(-0.01, 0.1)	(0.0, 0.11)	(0.03, 0.11)	(0.03, 0.11)	(0.03, 0.11)	(0.03, 0.12)	(0.04, 0.12)	(0.05, 0.13)	(0.05, 0.13)	(0.06, 0.14)	(0.06, 0.14)
Endurance_AgeAdj	(-0.22, 0.13)	(-0.06, 0.18)	(0.02, 0.2)	(0.07, 0.2)	(0.08, 0.22)	(0.11, 0.22)	(0.13, 0.22)	(0.14, 0.21)	(0.16, 0.22)	(0.16, 0.22)	(0.17, 0.22)	(0.18, 0.22)	(0.19, 0.22)	(0.19, 0.23)	(0.19, 0.22)	(0.19, 0.23)	(0.19, 0.23)
GaitSpeed_Comp	(-0.29, -0.02)	(-0.2, 0.02)	(-0.15, 0.03)	(-0.13, 0.01)	(-0.1, 0.02)	(-0.08, 0.02)	(-0.08, 0.02)	(-0.09, 0.03)	(-0.07, 0.03)	(-0.06, 0.02)	(-0.06, 0.02)	(-0.06, 0.02)	(-0.05, 0.02)	(-0.05, 0.03)	(-0.04, 0.02)	(-0.05, 0.03)	(-0.05, 0.03)
Dexterity_AgeAdj	(-0.24, 0.08)	(-0.1, 0.12)	(-0.06, 0.12)	(-0.01, 0.14)	(-0.0, 0.15)	(0.03, 0.16)	(0.05, 0.16)	(0.06, 0.16)	(0.08, 0.15)	(0.08, 0.15)	(0.1, 0.16)	(0.1, 0.16)	(0.11, 0.16)	(0.11, 0.16)	(0.11, 0.16)	(0.12, 0.16)	(0.13, 0.16)
Strength_AgeAdj	(0.4, 0.56)	(0.51, 0.57)	(0.53, 0.57)	(0.55, 0.58)	(0.56, 0.58)	(0.56, 0.59)	(0.56, 0.59)	(0.57, 0.59)	(0.58, 0.59)	(0.58, 0.59)	(0.58, 0.59)	(0.58, 0.6)	(0.58, 0.6)	(0.59, 0.6)	(0.59, 0.6)	(0.59, 0.6)	(0.59, 0.6)
NEOFAC_A	(-0.25, 0.06)	(-0.15, 0.09)	(-0.1, 0.11)	(-0.06, 0.1)	(-0.02, 0.12)	(-0.0, 0.11)	(0.01, 0.12)	(0.02, 0.12)	(0.04, 0.12)	(0.05, 0.11)	(0.04, 0.12)	(0.05, 0.12)	(0.06, 0.12)	(0.06, 0.13)	(0.07, 0.12)	(0.07, 0.12)	(0.08, 0.13)
NEOFAC_O	(-0.33, 0.01)	(-0.21, 0.04)	(-0.15, 0.03)	(-0.11, 0.02)	(-0.1, 0.03)	(-0.09, 0.03)	(-0.08, 0.06)	(-0.08, 0.06)	(-0.06, 0.07)	(-0.06, 0.06)	(-0.05, 0.06)	(-0.04, 0.06)	(-0.03, 0.06)	(-0.03, 0.07)	(-0.03, 0.07)	(-0.02, 0.06)	(-0.02, 0.07)
NEOFAC_C	(-0.28, 0.02)	(-0.21, -0.01)	(-0.15, 0.01)	(-0.14, 0.02)	(-0.11, 0.02)	(-0.11, 0.02)	(-0.09, 0.02)	(-0.08, 0.01)	(-0.08, 0.02)	(-0.08, 0.01)	(-0.08, 0.02)	(-0.06, 0.03)	(-0.06, 0.03)	(-0.06, 0.04)	(-0.06, 0.03)	(-0.05, 0.03)	(-0.05, 0.04)
NEOFAC_N	(-0.29, 0.05)	(-0.16, 0.08)	(-0.11, 0.08)	(-0.06, 0.08)	(-0.05, 0.1)	(-0.02, 0.09)	(0.0, 0.1)	(0.0, 0.12)	(0.0, 0.12)	(0.02, 0.12)	(0.02, 0.12)	(0.03, 0.12)	(0.03, 0.12)	(0.05, 0.12)	(0.05, 0.12)	(0.06, 0.12)	(0.06, 0.12)
NEOFAC_E	(-0.3, 0.03)	(-0.21, 0.01)	(-0.16, 0.03)	(-0.1, 0.02)	(-0.09, 0.03)	(-0.09, 0.02)	(-0.08, 0.03)	(-0.07, 0.03)	(-0.05, 0.04)	(-0.05, 0.04)	(-0.06, 0.03)	(-0.03, 0.05)	(-0.02, 0.04)	(-0.02, 0.04)	(-0.01, 0.05)	(-0.0, 0.05)	(-0.01, 0.05)
Noise_Comp	(-0.24, 0.01)	(-0.17, 0.03)	(-0.14, 0.02)	(-0.12, 0.04)	(-0.08, 0.04)	(-0.07, 0.04)	(-0.04, 0.03)	(-0.04, 0.03)	(-0.03, 0.05)	(-0.04, 0.05)	(-0.04, 0.06)	(-0.04, 0.06)	(-0.04, 0.07)	(-0.02, 0.07)	(-0.02, 0.07)	(-0.01, 0.07)	(-0.0, 0.07)
Odor_AgeAdj	(-0.25, 0.02)	(-0.19, 0.05)	(-0.11, 0.05)	(-0.08, 0.06)	(-0.05, 0.06)	(-0.06, 0.05)	(-0.04, 0.05)	(-0.03, 0.05)	(-0.02, 0.06)	(-0.03, 0.06)	(-0.02, 0.07)	(-0.01, 0.06)	(-0.01, 0.06)	(-0.01, 0.07)	(0.0, 0.07)	(-0.01, 0.07)	(0.0, 0.08)
PainIntens_RawScore	(-0.31, 0.01)	(-0.21, -0.01)	(-0.16, -0.01)	(-0.15, 0.01)	(-0.12, 0.01)	(-0.12, 0.01)	(-0.11, 0.01)	(-0.11, 0.01)	(-0.09, 0.0)	(-0.09, 0.0)	(-0.09, -0.0)	(-0.07, -0.01)	(-0.07, -0.01)	(-0.07, -0.0)	(-0.07, 0.0)	(-0.07, 0.0)	(-0.07, 0.01)
PainInterf_Tscore	(-0.32, -0.0)	(-0.19, -0.01)	(-0.16, 0.02)	(-0.13, 0.01)	(-0.11, 0.01)	(-0.09, 0.02)	(-0.09, 0.02)	(-0.08, 0.03)	(-0.07, 0.03)	(-0.07, 0.03)	(-0.07, 0.03)	(-0.06, 0.03)	(-0.05, 0.03)	(-0.05, 0.03)	(-0.04, 0.04)	(-0.05, 0.04)	(-0.04, 0.04)
Taste_AgeAdj	(-0.26, 0.08)	(-0.13, 0.13)	(-0.04, 0.14)	(-0.0, 0.16)	(0.03, 0.16)	(0.05, 0.17)	(0.06, 0.17)	(0.07, 0.17)	(0.08, 0.18)	(0.09, 0.17)	(0.1, 0.18)	(0.11, 0.18)	(0.12, 0.18)	(0.13, 0.17)	(0.13, 0.17)	(0.13, 0.18)	(0.14, 0.17)
Mars_Final	(-0.31, 0.01)	(-0.22, 0.01)	(-0.15, 0.0)	(-0.13, -0.01)	(-0.11, 0.01)	(-0.1, 0.02)	(-0.1, 0.01)	(-0.09, 0.02)	(-0.08, 0.01)	(-0.08, 0.01)	(-0.07, 0.02)	(-0.06, 0.02)	(-0.05, 0.02)	(-0.06, 0.02)	(-0.05, 0.03)	(-0.05, 0.03)	(-0.05, 0.03)

## Sheet: supplementary_data_4
AD	(rdis, rrep)
Phenotypes	n=25	n=50	n=75	n=100	n=125	n=150	n=175	n=200	n=225	n=250	n=275	n=300	n=325	n=350	n=375	n=400	n=425
age_num	(-0.26, 0.04)	(-0.11, 0.08)	(-0.07, 0.1)	(-0.03, 0.11)	(-0.01, 0.13)	(0.02, 0.13)	(0.04, 0.13)	(0.06, 0.13)	(0.06, 0.15)	(0.09, 0.16)	(0.08, 0.16)	(0.1, 0.17)	(0.1, 0.17)	(0.11, 0.17)	(0.12, 0.17)	(0.13, 0.17)	(0.13, 0.18)
Gender	(0.63, 0.68)	(0.67, 0.71)	(0.69, 0.72)	(0.7, 0.72)	(0.72, 0.72)	(0.72, 0.72)	(0.72, 0.73)	(0.72, 0.73)	(0.72, 0.73)	(0.73, 0.74)	(0.73, 0.74)	(0.73, 0.74)	(0.73, 0.74)	(0.73, 0.74)	(0.74, 0.75)	(0.74, 0.75)	(0.74, 0.75)
MMSE_Score	(-0.29, -0.03)	(-0.2, 0.0)	(-0.16, 0.0)	(-0.14, 0.02)	(-0.12, 0.01)	(-0.12, 0.01)	(-0.11, -0.0)	(-0.08, -0.0)	(-0.09, 0.0)	(-0.09, 0.0)	(-0.08, -0.0)	(-0.08, -0.0)	(-0.08, -0.01)	(-0.07, -0.01)	(-0.07, -0.0)	(-0.06, 0.0)	(-0.06, -0.0)
PSQI_Score	(-0.3, -0.05)	(-0.21, 0.02)	(-0.14, 0.02)	(-0.11, 0.0)	(-0.09, 0.01)	(-0.08, 0.02)	(-0.09, 0.01)	(-0.07, 0.01)	(-0.07, 0.02)	(-0.07, 0.03)	(-0.06, 0.02)	(-0.05, 0.02)	(-0.05, 0.02)	(-0.05, 0.02)	(-0.04, 0.03)	(-0.04, 0.04)	(-0.04, 0.03)
PicSeq_AgeAdj	(-0.25, 0.01)	(-0.17, 0.01)	(-0.11, 0.05)	(-0.1, 0.05)	(-0.1, 0.05)	(-0.06, 0.05)	(-0.04, 0.05)	(-0.04, 0.05)	(-0.03, 0.05)	(-0.03, 0.06)	(-0.01, 0.06)	(-0.01, 0.06)	(-0.0, 0.06)	(-0.01, 0.08)	(0.01, 0.08)	(-0.0, 0.08)	(0.01, 0.08)
CardSort_AgeAdj	(-0.3, -0.0)	(-0.2, 0.02)	(-0.14, 0.03)	(-0.12, 0.04)	(-0.1, 0.05)	(-0.09, 0.03)	(-0.06, 0.04)	(-0.05, 0.04)	(-0.05, 0.05)	(-0.04, 0.05)	(-0.03, 0.04)	(-0.03, 0.05)	(-0.03, 0.05)	(-0.03, 0.05)	(-0.03, 0.06)	(-0.02, 0.06)	(-0.01, 0.07)
Flanker_AgeAdj	(-0.27, 0.06)	(-0.15, 0.1)	(-0.07, 0.08)	(-0.05, 0.09)	(-0.03, 0.11)	(-0.02, 0.1)	(0.0, 0.1)	(0.02, 0.11)	(0.03, 0.12)	(0.04, 0.12)	(0.06, 0.11)	(0.05, 0.12)	(0.06, 0.12)	(0.06, 0.12)	(0.06, 0.12)	(0.07, 0.12)	(0.08, 0.12)
PMAT24_A_CR	(-0.14, 0.09)	(-0.09, 0.11)	(-0.05, 0.13)	(-0.02, 0.15)	(0.02, 0.14)	(0.04, 0.15)	(0.05, 0.15)	(0.07, 0.15)	(0.07, 0.15)	(0.09, 0.15)	(0.09, 0.15)	(0.1, 0.15)	(0.1, 0.16)	(0.11, 0.16)	(0.11, 0.16)	(0.11, 0.17)	(0.12, 0.17)
CogFluidComp_AgeAdj	(-0.29, 0.0)	(-0.17, 0.04)	(-0.13, 0.06)	(-0.09, 0.06)	(-0.07, 0.06)	(-0.05, 0.06)	(-0.03, 0.07)	(-0.01, 0.08)	(-0.0, 0.08)	(0.0, 0.08)	(0.03, 0.08)	(0.02, 0.09)	(0.03, 0.1)	(0.04, 0.09)	(0.05, 0.11)	(0.05, 0.11)	(0.06, 0.12)
CogCrystalComp_AgeAdj	(-0.29, 0.08)	(-0.13, 0.1)	(-0.07, 0.12)	(-0.02, 0.14)	(0.01, 0.16)	(0.04, 0.16)	(0.06, 0.16)	(0.07, 0.16)	(0.09, 0.17)	(0.1, 0.17)	(0.11, 0.17)	(0.13, 0.18)	(0.13, 0.18)	(0.14, 0.18)	(0.14, 0.19)	(0.14, 0.19)	(0.15, 0.19)
CogEarlyComp_AgeAdj	(-0.26, -0.0)	(-0.16, 0.05)	(-0.1, 0.07)	(-0.06, 0.09)	(-0.04, 0.1)	(-0.03, 0.09)	(-0.0, 0.1)	(0.02, 0.11)	(0.03, 0.12)	(0.04, 0.12)	(0.07, 0.13)	(0.07, 0.14)	(0.08, 0.14)	(0.08, 0.14)	(0.1, 0.15)	(0.1, 0.15)	(0.11, 0.16)
CogTotalComp_AgeAdj	(-0.27, 0.04)	(-0.14, 0.09)	(-0.08, 0.14)	(-0.03, 0.15)	(0.01, 0.16)	(0.04, 0.16)	(0.07, 0.17)	(0.08, 0.17)	(0.11, 0.18)	(0.12, 0.18)	(0.14, 0.19)	(0.14, 0.2)	(0.15, 0.2)	(0.16, 0.19)	(0.17, 0.21)	(0.17, 0.21)	(0.18, 0.22)
ReadEng_AgeAdj	(-0.3, 0.07)	(-0.15, 0.05)	(-0.1, 0.09)	(-0.07, 0.11)	(-0.04, 0.13)	(-0.0, 0.13)	(0.01, 0.13)	(0.03, 0.13)	(0.05, 0.14)	(0.06, 0.14)	(0.07, 0.14)	(0.08, 0.15)	(0.08, 0.16)	(0.08, 0.15)	(0.09, 0.16)	(0.1, 0.16)	(0.1, 0.17)
PicVocab_AgeAdj	(-0.25, 0.09)	(-0.14, 0.1)	(-0.06, 0.11)	(-0.01, 0.13)	(0.01, 0.14)	(0.04, 0.14)	(0.05, 0.14)	(0.08, 0.14)	(0.08, 0.16)	(0.09, 0.16)	(0.11, 0.16)	(0.12, 0.17)	(0.13, 0.17)	(0.13, 0.17)	(0.13, 0.17)	(0.14, 0.17)	(0.14, 0.17)
ProcSpeed_AgeAdj	(-0.27, 0.0)	(-0.16, 0.01)	(-0.13, -0.01)	(-0.11, 0.0)	(-0.11, 0.01)	(-0.09, 0.01)	(-0.08, 0.01)	(-0.08, 0.01)	(-0.07, 0.01)	(-0.07, 0.02)	(-0.06, 0.01)	(-0.06, 0.01)	(-0.05, 0.01)	(-0.06, 0.01)	(-0.04, 0.02)	(-0.04, 0.02)	(-0.04, 0.02)
DDisc_AUC_200	(-0.31, -0.01)	(-0.21, 0.02)	(-0.16, 0.02)	(-0.12, 0.03)	(-0.1, 0.04)	(-0.07, 0.04)	(-0.07, 0.04)	(-0.06, 0.04)	(-0.05, 0.04)	(-0.04, 0.05)	(-0.02, 0.06)	(-0.02, 0.06)	(0.0, 0.07)	(0.01, 0.07)	(0.01, 0.07)	(0.01, 0.08)	(0.01, 0.08)
VSPLOT_TC	(-0.23, 0.09)	(-0.11, 0.11)	(-0.04, 0.13)	(-0.02, 0.14)	(-0.0, 0.15)	(0.04, 0.17)	(0.06, 0.17)	(0.07, 0.17)	(0.08, 0.17)	(0.1, 0.18)	(0.11, 0.18)	(0.11, 0.18)	(0.12, 0.18)	(0.12, 0.18)	(0.13, 0.18)	(0.13, 0.18)	(0.14, 0.19)
SCPT_SEN	(-0.28, 0.01)	(-0.18, -0.0)	(-0.14, 0.02)	(-0.13, 0.04)	(-0.13, 0.03)	(-0.11, 0.03)	(-0.09, 0.03)	(-0.09, 0.04)	(-0.07, 0.05)	(-0.06, 0.06)	(-0.06, 0.05)	(-0.05, 0.04)	(-0.04, 0.04)	(-0.04, 0.04)	(-0.03, 0.04)	(-0.03, 0.04)	(-0.03, 0.04)
SCPT_SPEC	(-0.26, 0.04)	(-0.16, 0.04)	(-0.11, 0.06)	(-0.08, 0.06)	(-0.06, 0.07)	(-0.05, 0.08)	(-0.05, 0.08)	(-0.03, 0.08)	(-0.02, 0.08)	(-0.01, 0.09)	(-0.0, 0.08)	(0.0, 0.08)	(0.01, 0.09)	(0.01, 0.09)	(0.01, 0.1)	(0.03, 0.1)	(0.02, 0.1)
IWRD_TOT	(-0.26, 0.03)	(-0.16, 0.06)	(-0.14, 0.04)	(-0.09, 0.05)	(-0.05, 0.05)	(-0.04, 0.06)	(-0.02, 0.06)	(-0.02, 0.07)	(-0.01, 0.08)	(0.0, 0.08)	(-0.01, 0.08)	(0.02, 0.09)	(0.02, 0.1)	(0.03, 0.1)	(0.04, 0.1)	(0.04, 0.1)	(0.05, 0.11)
ListSort_AgeAdj	(-0.26, 0.02)	(-0.16, 0.07)	(-0.12, 0.08)	(-0.07, 0.07)	(-0.05, 0.08)	(-0.03, 0.1)	(-0.03, 0.1)	(0.0, 0.09)	(0.01, 0.09)	(0.02, 0.1)	(0.02, 0.1)	(0.03, 0.1)	(0.03, 0.11)	(0.05, 0.1)	(0.06, 0.11)	(0.06, 0.11)	(0.06, 0.11)
ER40ANG	(-0.28, -0.03)	(-0.23, 0.01)	(-0.16, -0.0)	(-0.13, -0.0)	(-0.12, -0.0)	(-0.11, 0.01)	(-0.09, 0.03)	(-0.09, 0.02)	(-0.09, 0.02)	(-0.08, 0.02)	(-0.08, 0.03)	(-0.07, 0.02)	(-0.07, 0.02)	(-0.05, 0.02)	(-0.06, 0.02)	(-0.05, 0.02)	(-0.05, 0.02)
ER40FEAR	(-0.33, -0.01)	(-0.22, -0.01)	(-0.17, 0.0)	(-0.15, 0.03)	(-0.12, 0.02)	(-0.12, 0.0)	(-0.09, -0.0)	(-0.08, -0.01)	(-0.08, -0.01)	(-0.08, -0.01)	(-0.08, -0.01)	(-0.08, -0.01)	(-0.08, -0.01)	(-0.08, -0.01)	(-0.08, -0.01)	(-0.08, -0.01)	(-0.08, -0.01)
ER40HAP	(nan, nan)	(nan, nan)	(nan, nan)	(nan, nan)	(-0.13, nan)	(-0.13, -0.0)	(-0.11, 0.01)	(-0.11, 0.01)	(-0.1, 0.0)	(-0.09, 0.0)	(-0.09, 0.01)	(-0.08, 0.01)	(-0.08, 0.01)	(-0.07, 0.01)	(-0.07, 0.01)	(-0.06, 0.01)	(-0.07, 0.0)
ER40NOE	(-0.29, -0.03)	(-0.2, -0.0)	(-0.15, 0.02)	(-0.13, 0.01)	(-0.12, 0.01)	(-0.11, 0.01)	(-0.09, 0.0)	(-0.08, 0.0)	(-0.08, 0.0)	(-0.08, 0.0)	(-0.07, 0.0)	(-0.08, 0.0)	(-0.07, 0.0)	(-0.07, -0.0)	(-0.06, -0.0)	(-0.07, -0.0)	(-0.06, 0.0)
ER40SAD	(-0.22, -0.01)	(-0.16, 0.02)	(-0.11, 0.02)	(-0.11, 0.01)	(-0.09, 0.02)	(-0.08, 0.04)	(-0.07, 0.05)	(-0.06, 0.05)	(-0.06, 0.04)	(-0.04, 0.06)	(-0.03, 0.05)	(-0.02, 0.05)	(-0.01, 0.05)	(-0.0, 0.05)	(0.0, 0.05)	(0.0, 0.05)	(0.01, 0.06)
AngAffect_Unadj	(-0.21, -0.01)	(-0.15, 0.02)	(-0.12, 0.0)	(-0.11, 0.02)	(-0.1, 0.02)	(-0.08, 0.02)	(-0.08, 0.04)	(-0.07, 0.04)	(-0.05, 0.04)	(-0.05, 0.04)	(-0.06, 0.04)	(-0.05, 0.04)	(-0.05, 0.04)	(-0.04, 0.05)	(-0.04, 0.04)	(-0.03, 0.05)	(-0.04, 0.05)
AngHostil_Unadj	(-0.18, -0.03)	(-0.16, -0.01)	(-0.14, -0.02)	(-0.12, -0.0)	(-0.11, -0.0)	(-0.1, -0.0)	(-0.1, -0.01)	(-0.1, -0.0)	(-0.08, 0.0)	(-0.09, -0.0)	(-0.09, -0.0)	(-0.08, -0.0)	(-0.07, -0.0)	(-0.08, -0.0)	(-0.07, 0.0)	(-0.06, -0.0)	(-0.06, -0.01)
AngAggr_Unadj	(-0.2, 0.12)	(-0.1, 0.12)	(-0.05, 0.12)	(-0.03, 0.12)	(-0.0, 0.14)	(0.04, 0.13)	(0.04, 0.14)	(0.05, 0.14)	(0.07, 0.13)	(0.08, 0.14)	(0.07, 0.14)	(0.08, 0.15)	(0.08, 0.15)	(0.09, 0.15)	(0.09, 0.16)	(0.09, 0.16)	(0.1, 0.17)
FearAffect_Unadj	(-0.25, -0.02)	(-0.17, 0.02)	(-0.12, 0.02)	(-0.11, 0.02)	(-0.11, 0.04)	(-0.08, 0.03)	(-0.07, 0.04)	(-0.05, 0.05)	(-0.05, 0.06)	(-0.04, 0.06)	(-0.04, 0.06)	(-0.04, 0.06)	(-0.03, 0.06)	(-0.03, 0.06)	(-0.02, 0.07)	(-0.02, 0.07)	(-0.01, 0.07)
FearSomat_Unadj	(-0.26, -0.0)	(-0.18, -0.0)	(-0.15, 0.0)	(-0.14, 0.01)	(-0.11, 0.0)	(-0.09, -0.01)	(-0.1, 0.01)	(-0.08, 0.01)	(-0.08, 0.02)	(-0.08, 0.01)	(-0.08, 0.01)	(-0.08, 0.01)	(-0.07, 0.01)	(-0.07, 0.02)	(-0.06, 0.02)	(-0.06, 0.02)	(-0.06, 0.02)
Sadness_Unadj	(-0.26, 0.01)	(-0.2, 0.01)	(-0.13, -0.01)	(-0.13, -0.01)	(-0.13, -0.01)	(-0.11, -0.01)	(-0.11, -0.01)	(-0.1, -0.01)	(-0.1, -0.01)	(-0.09, -0.02)	(-0.09, -0.02)	(-0.09, -0.02)	(-0.09, -0.02)	(-0.08, -0.02)	(-0.09, -0.02)	(-0.08, -0.02)	(-0.08, -0.02)
LifeSatisf_Unadj	(-0.28, -0.01)	(-0.18, 0.01)	(-0.14, 0.03)	(-0.11, 0.01)	(-0.09, 0.0)	(-0.08, 0.01)	(-0.08, 0.01)	(-0.07, 0.02)	(-0.06, 0.02)	(-0.06, 0.02)	(-0.06, 0.02)	(-0.05, 0.02)	(-0.06, 0.02)	(-0.05, 0.02)	(-0.05, 0.02)	(-0.04, 0.02)	(-0.05, 0.03)
MeanPurp_Unadj	(-0.32, -0.01)	(-0.2, -0.01)	(-0.17, 0.01)	(-0.14, 0.01)	(-0.12, 0.0)	(-0.1, 0.01)	(-0.09, 0.01)	(-0.1, 0.01)	(-0.09, 0.01)	(-0.09, 0.02)	(-0.09, 0.02)	(-0.08, 0.02)	(-0.08, 0.02)	(-0.08, 0.02)	(-0.07, 0.03)	(-0.07, 0.02)	(-0.06, 0.02)
PosAffect_Unadj	(-0.3, 0.03)	(-0.18, -0.02)	(-0.14, 0.0)	(-0.13, 0.01)	(-0.13, 0.0)	(-0.09, 0.0)	(-0.1, 0.01)	(-0.08, 0.01)	(-0.09, 0.01)	(-0.07, 0.02)	(-0.07, 0.01)	(-0.08, 0.01)	(-0.07, 0.01)	(-0.07, 0.02)	(-0.07, 0.01)	(-0.06, 0.01)	(-0.07, 0.01)
Friendship_Unadj	(-0.21, 0.03)	(-0.15, 0.0)	(-0.12, 0.01)	(-0.09, 0.03)	(-0.08, 0.05)	(-0.08, 0.05)	(-0.06, 0.05)	(-0.06, 0.05)	(-0.05, 0.06)	(-0.04, 0.06)	(-0.03, 0.06)	(-0.03, 0.07)	(-0.02, 0.08)	(-0.02, 0.07)	(-0.01, 0.08)	(-0.0, 0.08)	(0.01, 0.08)
Loneliness_Unadj	(-0.26, 0.01)	(-0.19, 0.02)	(-0.12, 0.01)	(-0.1, 0.02)	(-0.1, 0.02)	(-0.08, 0.02)	(-0.08, 0.01)	(-0.08, 0.03)	(-0.06, 0.02)	(-0.06, 0.02)	(-0.05, 0.02)	(-0.06, 0.02)	(-0.04, 0.03)	(-0.05, 0.03)	(-0.04, 0.02)	(-0.04, 0.02)	(-0.03, 0.02)
PercHostil_Unadj	(-0.23, 0.01)	(-0.18, 0.01)	(-0.13, -0.0)	(-0.11, 0.04)	(-0.11, 0.05)	(-0.09, 0.04)	(-0.07, 0.05)	(-0.07, 0.06)	(-0.06, 0.06)	(-0.04, 0.06)	(-0.05, 0.07)	(-0.04, 0.07)	(-0.04, 0.07)	(-0.03, 0.07)	(-0.03, 0.08)	(-0.02, 0.08)	(-0.03, 0.08)
PercReject_Unadj	(-0.25, 0.01)	(-0.16, -0.01)	(-0.14, -0.01)	(-0.12, 0.0)	(-0.14, 0.0)	(-0.09, -0.01)	(-0.1, -0.0)	(-0.1, -0.0)	(-0.09, -0.0)	(-0.09, -0.01)	(-0.08, -0.0)	(-0.08, -0.0)	(-0.08, -0.01)	(-0.08, -0.0)	(-0.07, -0.0)	(-0.08, -0.0)	(-0.07, -0.01)
EmotSupp_Unadj	(-0.28, 0.0)	(-0.14, -0.03)	(-0.15, -0.02)	(-0.12, 0.0)	(-0.13, 0.01)	(-0.11, 0.01)	(-0.09, 0.02)	(-0.09, 0.02)	(-0.07, 0.01)	(-0.07, 0.01)	(-0.07, 0.02)	(-0.05, 0.02)	(-0.05, 0.02)	(-0.04, 0.03)	(-0.04, 0.03)	(-0.04, 0.03)	(-0.03, 0.02)
InstruSupp_Unadj	(-0.27, 0.0)	(-0.16, -0.01)	(-0.14, -0.0)	(-0.12, -0.0)	(-0.12, -0.01)	(-0.11, 0.01)	(-0.11, -0.01)	(-0.09, 0.01)	(-0.08, 0.01)	(-0.09, 0.01)	(-0.08, 0.01)	(-0.07, 0.01)	(-0.06, 0.01)	(-0.06, 0.01)	(-0.06, 0.01)	(-0.06, 0.01)	(-0.06, 0.01)
PercStress_Unadj	(-0.27, 0.02)	(-0.16, 0.02)	(-0.13, 0.04)	(-0.12, 0.01)	(-0.08, 0.02)	(-0.08, 0.02)	(-0.07, 0.04)	(-0.07, 0.05)	(-0.07, 0.05)	(-0.07, 0.06)	(-0.07, 0.05)	(-0.06, 0.06)	(-0.05, 0.05)	(-0.04, 0.05)	(-0.05, 0.06)	(-0.04, 0.06)	(-0.04, 0.06)
SelfEff_Unadj	(-0.26, 0.05)	(-0.15, 0.05)	(-0.11, 0.07)	(-0.06, 0.09)	(-0.05, 0.09)	(-0.02, 0.09)	(-0.02, 0.09)	(-0.02, 0.1)	(0.01, 0.1)	(0.02, 0.1)	(0.02, 0.1)	(0.02, 0.11)	(0.02, 0.11)	(0.03, 0.11)	(0.04, 0.12)	(0.04, 0.12)	(0.04, 0.12)
Endurance_AgeAdj	(-0.19, 0.11)	(-0.05, 0.18)	(0.03, 0.19)	(0.07, 0.19)	(0.08, 0.21)	(0.11, 0.21)	(0.12, 0.21)	(0.13, 0.2)	(0.15, 0.21)	(0.16, 0.21)	(0.16, 0.21)	(0.17, 0.21)	(0.18, 0.21)	(0.18, 0.21)	(0.18, 0.22)	(0.18, 0.22)	(0.19, 0.23)
GaitSpeed_Comp	(-0.28, -0.02)	(-0.19, 0.02)	(-0.14, 0.04)	(-0.13, 0.01)	(-0.1, 0.01)	(-0.08, 0.01)	(-0.09, 0.02)	(-0.09, 0.03)	(-0.07, 0.02)	(-0.06, 0.02)	(-0.06, 0.01)	(-0.06, 0.02)	(-0.05, 0.02)	(-0.05, 0.02)	(-0.04, 0.02)	(-0.05, 0.02)	(-0.04, 0.03)
Dexterity_AgeAdj	(-0.19, 0.09)	(-0.08, 0.14)	(-0.04, 0.12)	(0.0, 0.15)	(0.0, 0.16)	(0.04, 0.16)	(0.06, 0.16)	(0.07, 0.17)	(0.09, 0.16)	(0.09, 0.16)	(0.11, 0.16)	(0.11, 0.16)	(0.12, 0.17)	(0.11, 0.17)	(0.12, 0.17)	(0.13, 0.17)	(0.14, 0.17)
Strength_AgeAdj	(0.41, 0.57)	(0.52, 0.57)	(0.54, 0.58)	(0.57, 0.59)	(0.57, 0.59)	(0.57, 0.59)	(0.57, 0.6)	(0.58, 0.6)	(0.59, 0.6)	(0.59, 0.61)	(0.59, 0.61)	(0.6, 0.61)	(0.6, 0.61)	(0.6, 0.62)	(0.6, 0.62)	(0.6, 0.62)	(0.61, 0.62)
NEOFAC_A	(-0.22, 0.07)	(-0.14, 0.09)	(-0.08, 0.11)	(-0.05, 0.11)	(-0.01, 0.13)	(0.0, 0.11)	(0.02, 0.12)	(0.04, 0.12)	(0.06, 0.12)	(0.06, 0.12)	(0.06, 0.12)	(0.06, 0.13)	(0.07, 0.13)	(0.07, 0.13)	(0.08, 0.12)	(0.08, 0.13)	(0.09, 0.13)
NEOFAC_O	(-0.31, 0.02)	(-0.18, 0.05)	(-0.14, 0.04)	(-0.11, 0.03)	(-0.09, 0.03)	(-0.08, 0.04)	(-0.08, 0.06)	(-0.07, 0.06)	(-0.05, 0.07)	(-0.06, 0.07)	(-0.05, 0.06)	(-0.04, 0.07)	(-0.03, 0.06)	(-0.03, 0.07)	(-0.03, 0.07)	(-0.02, 0.07)	(-0.01, 0.07)
NEOFAC_C	(-0.26, 0.03)	(-0.19, -0.01)	(-0.14, 0.01)	(-0.13, 0.02)	(-0.11, 0.02)	(-0.1, 0.02)	(-0.09, 0.03)	(-0.08, 0.02)	(-0.08, 0.02)	(-0.07, 0.02)	(-0.06, 0.02)	(-0.05, 0.03)	(-0.05, 0.04)	(-0.05, 0.04)	(-0.05, 0.04)	(-0.04, 0.04)	(-0.04, 0.04)
NEOFAC_N	(-0.27, 0.06)	(-0.15, 0.08)	(-0.1, 0.08)	(-0.05, 0.08)	(-0.05, 0.09)	(-0.02, 0.09)	(-0.0, 0.1)	(-0.01, 0.12)	(0.0, 0.11)	(0.01, 0.11)	(0.02, 0.12)	(0.02, 0.12)	(0.03, 0.12)	(0.04, 0.11)	(0.05, 0.11)	(0.05, 0.11)	(0.05, 0.11)
NEOFAC_E	(-0.27, 0.02)	(-0.2, 0.02)	(-0.14, 0.02)	(-0.1, 0.01)	(-0.09, 0.03)	(-0.09, 0.02)	(-0.08, 0.04)	(-0.07, 0.03)	(-0.05, 0.04)	(-0.05, 0.04)	(-0.05, 0.03)	(-0.03, 0.05)	(-0.03, 0.04)	(-0.02, 0.05)	(-0.02, 0.05)	(-0.0, 0.05)	(-0.0, 0.05)
Noise_Comp	(-0.23, 0.03)	(-0.15, 0.03)	(-0.12, 0.03)	(-0.09, 0.04)	(-0.07, 0.04)	(-0.05, 0.04)	(-0.04, 0.04)	(-0.03, 0.04)	(-0.03, 0.05)	(-0.02, 0.06)	(-0.03, 0.07)	(-0.02, 0.07)	(-0.02, 0.08)	(-0.01, 0.08)	(-0.0, 0.08)	(0.0, 0.07)	(0.01, 0.08)
Odor_AgeAdj	(-0.23, 0.02)	(-0.18, 0.04)	(-0.11, 0.06)	(-0.08, 0.07)	(-0.05, 0.05)	(-0.06, 0.05)	(-0.04, 0.05)	(-0.04, 0.05)	(-0.03, 0.06)	(-0.03, 0.06)	(-0.02, 0.06)	(-0.01, 0.06)	(-0.02, 0.06)	(-0.01, 0.07)	(-0.0, 0.07)	(-0.01, 0.07)	(-0.0, 0.08)
PainIntens_RawScore	(-0.28, -0.0)	(-0.18, -0.01)	(-0.14, -0.01)	(-0.13, 0.01)	(-0.12, 0.01)	(-0.11, 0.0)	(-0.11, 0.01)	(-0.1, 0.01)	(-0.09, 0.0)	(-0.09, -0.0)	(-0.08, -0.0)	(-0.07, -0.01)	(-0.07, -0.01)	(-0.06, -0.0)	(-0.06, 0.0)	(-0.07, 0.0)	(-0.07, 0.01)
PainInterf_Tscore	(-0.27, 0.01)	(-0.16, -0.01)	(-0.15, 0.01)	(-0.12, -0.0)	(-0.11, 0.0)	(-0.1, 0.01)	(-0.09, 0.02)	(-0.08, 0.03)	(-0.08, 0.02)	(-0.07, 0.02)	(-0.08, 0.02)	(-0.06, 0.02)	(-0.05, 0.02)	(-0.06, 0.02)	(-0.05, 0.03)	(-0.06, 0.03)	(-0.06, 0.02)
Taste_AgeAdj	(-0.24, 0.08)	(-0.12, 0.13)	(-0.04, 0.13)	(0.0, 0.15)	(0.02, 0.16)	(0.05, 0.17)	(0.06, 0.17)	(0.07, 0.16)	(0.08, 0.17)	(0.09, 0.17)	(0.1, 0.17)	(0.11, 0.17)	(0.12, 0.17)	(0.12, 0.17)	(0.13, 0.17)	(0.12, 0.17)	(0.14, 0.17)
Mars_Final	(-0.29, -0.0)	(-0.21, 0.01)	(-0.15, -0.0)	(-0.12, -0.01)	(-0.11, 0.01)	(-0.1, 0.01)	(-0.11, 0.0)	(-0.09, 0.02)	(-0.08, 0.01)	(-0.08, 0.01)	(-0.07, 0.02)	(-0.06, 0.02)	(-0.06, 0.02)	(-0.06, 0.02)	(-0.06, 0.03)	(-0.06, 0.03)	(-0.05, 0.03)

## Sheet: supplementary_data_5
ADC	(rdis, rrep)
Phenotypes	n=25	n=50	n=75	n=100	n=125	n=150	n=175	n=200	n=225	n=250	n=275	n=300	n=325	n=350	n=375	n=400	n=425
age_num	(-0.27, 0.04)	(-0.12, 0.08)	(-0.08, 0.09)	(-0.04, 0.11)	(-0.02, 0.13)	(0.01, 0.12)	(0.03, 0.13)	(0.05, 0.13)	(0.05, 0.14)	(0.08, 0.15)	(0.07, 0.15)	(0.09, 0.16)	(0.09, 0.16)	(0.1, 0.16)	(0.11, 0.17)	(0.12, 0.17)	(0.12, 0.17)
Gender	(0.64, 0.68)	(0.67, 0.71)	(0.69, 0.72)	(0.7, 0.72)	(0.71, 0.72)	(0.72, 0.72)	(0.72, 0.73)	(0.72, 0.73)	(0.73, 0.73)	(0.73, 0.73)	(0.73, 0.74)	(0.73, 0.74)	(0.73, 0.74)	(0.73, 0.74)	(0.74, 0.75)	(0.74, 0.75)	(0.74, 0.75)
MMSE_Score	(-0.3, -0.04)	(-0.2, 0.0)	(-0.16, 0.01)	(-0.14, 0.02)	(-0.12, 0.01)	(-0.12, 0.01)	(-0.11, 0.0)	(-0.08, 0.0)	(-0.09, 0.01)	(-0.09, 0.01)	(-0.07, 0.0)	(-0.07, 0.0)	(-0.08, -0.0)	(-0.07, 0.0)	(-0.07, 0.0)	(-0.06, 0.01)	(-0.06, 0.0)
PSQI_Score	(-0.31, -0.05)	(-0.2, 0.02)	(-0.14, 0.02)	(-0.11, 0.01)	(-0.1, 0.01)	(-0.08, 0.02)	(-0.09, 0.02)	(-0.07, 0.01)	(-0.07, 0.02)	(-0.06, 0.03)	(-0.06, 0.02)	(-0.05, 0.03)	(-0.05, 0.02)	(-0.05, 0.03)	(-0.04, 0.03)	(-0.04, 0.04)	(-0.04, 0.03)
PicSeq_AgeAdj	(-0.27, 0.01)	(-0.18, 0.01)	(-0.12, 0.04)	(-0.11, 0.06)	(-0.09, 0.05)	(-0.06, 0.05)	(-0.04, 0.04)	(-0.04, 0.05)	(-0.03, 0.05)	(-0.02, 0.05)	(-0.01, 0.05)	(-0.01, 0.06)	(-0.01, 0.06)	(-0.01, 0.08)	(0.0, 0.08)	(-0.0, 0.08)	(0.01, 0.08)
CardSort_AgeAdj	(-0.31, -0.0)	(-0.21, 0.02)	(-0.15, 0.03)	(-0.12, 0.04)	(-0.1, 0.05)	(-0.09, 0.03)	(-0.06, 0.05)	(-0.05, 0.04)	(-0.04, 0.05)	(-0.04, 0.05)	(-0.03, 0.05)	(-0.03, 0.05)	(-0.03, 0.05)	(-0.03, 0.05)	(-0.03, 0.06)	(-0.02, 0.06)	(-0.01, 0.07)
Flanker_AgeAdj	(-0.28, 0.06)	(-0.15, 0.1)	(-0.08, 0.09)	(-0.05, 0.1)	(-0.03, 0.11)	(-0.01, 0.1)	(0.01, 0.11)	(0.03, 0.12)	(0.03, 0.12)	(0.04, 0.12)	(0.06, 0.12)	(0.05, 0.12)	(0.06, 0.12)	(0.07, 0.13)	(0.07, 0.12)	(0.08, 0.13)	(0.09, 0.13)
PMAT24_A_CR	(-0.16, 0.09)	(-0.08, 0.11)	(-0.05, 0.13)	(-0.02, 0.15)	(0.02, 0.14)	(0.04, 0.16)	(0.05, 0.15)	(0.07, 0.15)	(0.07, 0.15)	(0.09, 0.15)	(0.09, 0.16)	(0.1, 0.16)	(0.1, 0.16)	(0.11, 0.16)	(0.11, 0.17)	(0.12, 0.17)	(0.13, 0.17)
CogFluidComp_AgeAdj	(-0.3, -0.0)	(-0.17, 0.04)	(-0.13, 0.06)	(-0.09, 0.07)	(-0.07, 0.07)	(-0.05, 0.06)	(-0.03, 0.07)	(-0.01, 0.08)	(-0.0, 0.08)	(0.01, 0.09)	(0.02, 0.08)	(0.02, 0.09)	(0.03, 0.1)	(0.04, 0.1)	(0.04, 0.11)	(0.06, 0.12)	(0.06, 0.13)
CogCrystalComp_AgeAdj	(-0.3, 0.09)	(-0.13, 0.1)	(-0.07, 0.12)	(-0.02, 0.14)	(0.01, 0.16)	(0.05, 0.17)	(0.06, 0.17)	(0.08, 0.16)	(0.1, 0.18)	(0.11, 0.17)	(0.12, 0.18)	(0.14, 0.19)	(0.14, 0.19)	(0.15, 0.19)	(0.15, 0.2)	(0.16, 0.2)	(0.16, 0.2)
CogEarlyComp_AgeAdj	(-0.28, -0.0)	(-0.16, 0.05)	(-0.1, 0.07)	(-0.06, 0.1)	(-0.04, 0.11)	(-0.01, 0.1)	(0.0, 0.11)	(0.02, 0.12)	(0.04, 0.13)	(0.05, 0.13)	(0.07, 0.13)	(0.07, 0.14)	(0.08, 0.14)	(0.08, 0.15)	(0.1, 0.16)	(0.1, 0.16)	(0.11, 0.16)
CogTotalComp_AgeAdj	(-0.28, 0.04)	(-0.13, 0.1)	(-0.09, 0.14)	(-0.03, 0.15)	(0.02, 0.17)	(0.04, 0.16)	(0.07, 0.18)	(0.09, 0.18)	(0.11, 0.19)	(0.12, 0.18)	(0.14, 0.19)	(0.15, 0.2)	(0.15, 0.2)	(0.16, 0.2)	(0.16, 0.21)	(0.17, 0.22)	(0.17, 0.22)
ReadEng_AgeAdj	(-0.31, 0.07)	(-0.15, 0.05)	(-0.1, 0.09)	(-0.07, 0.11)	(-0.04, 0.14)	(-0.0, 0.14)	(0.02, 0.14)	(0.02, 0.14)	(0.05, 0.15)	(0.06, 0.14)	(0.07, 0.15)	(0.09, 0.16)	(0.08, 0.17)	(0.09, 0.16)	(0.1, 0.17)	(0.11, 0.17)	(0.12, 0.17)
PicVocab_AgeAdj	(-0.26, 0.09)	(-0.13, 0.1)	(-0.06, 0.11)	(-0.01, 0.14)	(0.02, 0.14)	(0.04, 0.15)	(0.05, 0.15)	(0.08, 0.15)	(0.09, 0.16)	(0.09, 0.17)	(0.11, 0.17)	(0.13, 0.18)	(0.13, 0.18)	(0.14, 0.18)	(0.14, 0.18)	(0.15, 0.18)	(0.15, 0.19)
ProcSpeed_AgeAdj	(-0.29, 0.01)	(-0.17, 0.01)	(-0.14, -0.01)	(-0.12, 0.0)	(-0.12, 0.01)	(-0.1, 0.01)	(-0.08, 0.01)	(-0.08, 0.01)	(-0.07, 0.01)	(-0.07, 0.01)	(-0.06, 0.01)	(-0.06, 0.01)	(-0.06, 0.01)	(-0.06, 0.01)	(-0.05, 0.01)	(-0.05, 0.02)	(-0.05, 0.02)
DDisc_AUC_200	(-0.31, -0.01)	(-0.22, 0.01)	(-0.15, 0.02)	(-0.12, 0.04)	(-0.1, 0.04)	(-0.07, 0.05)	(-0.07, 0.05)	(-0.06, 0.04)	(-0.05, 0.05)	(-0.04, 0.05)	(-0.03, 0.07)	(-0.01, 0.07)	(-0.0, 0.07)	(0.01, 0.07)	(0.01, 0.08)	(0.02, 0.09)	(0.02, 0.09)
VSPLOT_TC	(-0.25, 0.1)	(-0.11, 0.11)	(-0.04, 0.14)	(-0.02, 0.15)	(0.0, 0.16)	(0.04, 0.17)	(0.06, 0.17)	(0.07, 0.18)	(0.08, 0.18)	(0.1, 0.18)	(0.11, 0.18)	(0.12, 0.18)	(0.12, 0.18)	(0.12, 0.18)	(0.14, 0.18)	(0.14, 0.18)	(0.14, 0.19)
SCPT_SEN	(-0.29, 0.0)	(-0.18, -0.0)	(-0.15, 0.02)	(-0.14, 0.04)	(-0.13, 0.03)	(-0.12, 0.03)	(-0.09, 0.03)	(-0.08, 0.04)	(-0.07, 0.05)	(-0.06, 0.06)	(-0.06, 0.05)	(-0.05, 0.05)	(-0.04, 0.04)	(-0.04, 0.04)	(-0.03, 0.04)	(-0.03, 0.04)	(-0.03, 0.04)
SCPT_SPEC	(-0.27, 0.03)	(-0.16, 0.04)	(-0.11, 0.06)	(-0.08, 0.06)	(-0.07, 0.06)	(-0.06, 0.07)	(-0.05, 0.08)	(-0.03, 0.08)	(-0.02, 0.08)	(-0.01, 0.08)	(-0.0, 0.08)	(0.0, 0.08)	(0.01, 0.09)	(0.01, 0.09)	(0.02, 0.1)	(0.03, 0.1)	(0.02, 0.1)
IWRD_TOT	(-0.27, 0.03)	(-0.16, 0.05)	(-0.14, 0.04)	(-0.09, 0.05)	(-0.06, 0.05)	(-0.04, 0.06)	(-0.03, 0.06)	(-0.02, 0.07)	(-0.02, 0.08)	(-0.01, 0.08)	(-0.01, 0.08)	(0.02, 0.09)	(0.01, 0.1)	(0.03, 0.1)	(0.04, 0.1)	(0.04, 0.1)	(0.06, 0.11)
ListSort_AgeAdj	(-0.28, 0.02)	(-0.17, 0.07)	(-0.12, 0.08)	(-0.06, 0.08)	(-0.04, 0.09)	(-0.03, 0.1)	(-0.02, 0.09)	(-0.0, 0.09)	(0.02, 0.09)	(0.02, 0.1)	(0.03, 0.11)	(0.03, 0.1)	(0.04, 0.11)	(0.05, 0.11)	(0.06, 0.12)	(0.06, 0.12)	(0.07, 0.12)
ER40ANG	(-0.29, -0.04)	(-0.23, 0.01)	(-0.16, 0.0)	(-0.13, -0.0)	(-0.13, 0.0)	(-0.11, 0.01)	(-0.09, 0.03)	(-0.09, 0.02)	(-0.09, 0.01)	(-0.08, 0.02)	(-0.07, 0.02)	(-0.07, 0.02)	(-0.06, 0.02)	(-0.05, 0.02)	(-0.06, 0.02)	(-0.05, 0.02)	(-0.05, 0.02)
ER40FEAR	(-0.34, -0.01)	(-0.23, -0.01)	(-0.19, 0.0)	(-0.15, 0.02)	(-0.13, 0.02)	(-0.12, -0.0)	(-0.09, -0.01)	(-0.08, -0.01)	(-0.08, -0.01)	(-0.08, -0.01)	(-0.08, -0.02)	(-0.08, -0.02)	(-0.08, -0.02)	(-0.08, -0.02)	(-0.08, -0.02)	(-0.08, -0.01)	(-0.08, -0.01)
ER40HAP	(nan, nan)	(nan, nan)	(nan, nan)	(nan, nan)	(-0.13, nan)	(-0.13, -0.0)	(-0.11, 0.01)	(-0.11, 0.01)	(-0.1, 0.0)	(-0.1, 0.0)	(-0.09, 0.01)	(-0.08, 0.01)	(-0.08, 0.02)	(-0.07, 0.01)	(-0.07, 0.01)	(-0.06, 0.01)	(-0.06, 0.01)
ER40NOE	(-0.29, -0.03)	(-0.2, -0.0)	(-0.16, 0.02)	(-0.14, 0.02)	(-0.12, 0.01)	(-0.11, 0.01)	(-0.09, 0.0)	(-0.08, 0.0)	(-0.08, 0.01)	(-0.08, 0.01)	(-0.07, 0.0)	(-0.07, 0.0)	(-0.07, 0.0)	(-0.07, 0.0)	(-0.07, -0.0)	(-0.06, -0.0)	(-0.06, 0.0)
ER40SAD	(-0.23, -0.01)	(-0.17, 0.02)	(-0.12, 0.02)	(-0.12, 0.01)	(-0.08, 0.02)	(-0.08, 0.04)	(-0.07, 0.05)	(-0.06, 0.05)	(-0.06, 0.04)	(-0.05, 0.05)	(-0.03, 0.05)	(-0.02, 0.05)	(-0.01, 0.05)	(-0.01, 0.05)	(0.0, 0.05)	(-0.0, 0.05)	(0.0, 0.06)
AngAffect_Unadj	(-0.22, -0.0)	(-0.16, 0.02)	(-0.13, 0.0)	(-0.12, 0.02)	(-0.1, 0.02)	(-0.08, 0.03)	(-0.08, 0.04)	(-0.06, 0.05)	(-0.05, 0.04)	(-0.05, 0.04)	(-0.05, 0.04)	(-0.04, 0.05)	(-0.04, 0.05)	(-0.03, 0.05)	(-0.03, 0.05)	(-0.02, 0.06)	(-0.03, 0.06)
AngHostil_Unadj	(-0.2, -0.03)	(-0.17, -0.01)	(-0.14, -0.01)	(-0.12, 0.0)	(-0.12, -0.0)	(-0.1, 0.0)	(-0.09, -0.01)	(-0.1, 0.0)	(-0.09, 0.0)	(-0.08, -0.0)	(-0.08, 0.0)	(-0.08, 0.0)	(-0.07, 0.0)	(-0.07, 0.0)	(-0.07, 0.01)	(-0.06, -0.0)	(-0.06, -0.0)
AngAggr_Unadj	(-0.21, 0.12)	(-0.1, 0.12)	(-0.06, 0.11)	(-0.04, 0.1)	(-0.01, 0.13)	(0.02, 0.12)	(0.02, 0.13)	(0.03, 0.13)	(0.06, 0.12)	(0.06, 0.13)	(0.06, 0.13)	(0.07, 0.14)	(0.08, 0.15)	(0.08, 0.14)	(0.09, 0.15)	(0.09, 0.16)	(0.09, 0.16)
FearAffect_Unadj	(-0.27, -0.02)	(-0.18, 0.01)	(-0.12, 0.02)	(-0.12, 0.02)	(-0.1, 0.03)	(-0.08, 0.03)	(-0.08, 0.03)	(-0.05, 0.04)	(-0.05, 0.05)	(-0.04, 0.06)	(-0.04, 0.06)	(-0.04, 0.06)	(-0.03, 0.07)	(-0.02, 0.06)	(-0.02, 0.07)	(-0.02, 0.07)	(-0.01, 0.07)
FearSomat_Unadj	(-0.27, -0.0)	(-0.19, -0.0)	(-0.15, 0.0)	(-0.14, 0.01)	(-0.11, 0.01)	(-0.09, -0.0)	(-0.1, 0.01)	(-0.09, 0.01)	(-0.08, 0.02)	(-0.08, 0.01)	(-0.07, 0.01)	(-0.08, 0.01)	(-0.07, 0.01)	(-0.07, 0.02)	(-0.06, 0.02)	(-0.05, 0.02)	(-0.05, 0.02)
Sadness_Unadj	(-0.27, 0.01)	(-0.21, 0.01)	(-0.14, -0.01)	(-0.13, -0.01)	(-0.13, -0.0)	(-0.11, -0.01)	(-0.11, -0.01)	(-0.09, -0.01)	(-0.09, -0.01)	(-0.09, -0.02)	(-0.09, -0.01)	(-0.09, -0.01)	(-0.08, -0.02)	(-0.08, -0.02)	(-0.08, -0.02)	(-0.07, -0.02)	(-0.07, -0.01)
LifeSatisf_Unadj	(-0.29, -0.01)	(-0.18, 0.01)	(-0.14, 0.03)	(-0.11, 0.02)	(-0.08, 0.01)	(-0.08, 0.02)	(-0.07, 0.02)	(-0.06, 0.03)	(-0.05, 0.03)	(-0.05, 0.03)	(-0.05, 0.03)	(-0.03, 0.03)	(-0.04, 0.03)	(-0.04, 0.04)	(-0.04, 0.04)	(-0.03, 0.04)	(-0.04, 0.04)
MeanPurp_Unadj	(-0.34, -0.01)	(-0.21, -0.01)	(-0.17, 0.01)	(-0.14, 0.01)	(-0.13, 0.0)	(-0.1, 0.0)	(-0.1, 0.01)	(-0.09, 0.01)	(-0.08, 0.01)	(-0.1, 0.02)	(-0.09, 0.01)	(-0.08, 0.02)	(-0.08, 0.01)	(-0.08, 0.02)	(-0.07, 0.02)	(-0.07, 0.02)	(-0.07, 0.02)
PosAffect_Unadj	(-0.31, 0.03)	(-0.19, -0.02)	(-0.15, 0.01)	(-0.14, 0.01)	(-0.13, 0.01)	(-0.09, 0.01)	(-0.09, 0.02)	(-0.08, 0.01)	(-0.08, 0.01)	(-0.07, 0.02)	(-0.07, 0.01)	(-0.07, 0.01)	(-0.07, 0.01)	(-0.06, 0.02)	(-0.07, 0.01)	(-0.06, 0.01)	(-0.06, 0.01)
Friendship_Unadj	(-0.22, 0.03)	(-0.15, 0.0)	(-0.12, 0.02)	(-0.09, 0.04)	(-0.09, 0.05)	(-0.07, 0.05)	(-0.06, 0.06)	(-0.05, 0.06)	(-0.04, 0.06)	(-0.03, 0.06)	(-0.02, 0.07)	(-0.02, 0.07)	(-0.01, 0.08)	(-0.01, 0.07)	(-0.0, 0.08)	(0.01, 0.08)	(0.01, 0.08)
Loneliness_Unadj	(-0.26, 0.01)	(-0.2, 0.02)	(-0.13, 0.01)	(-0.11, 0.02)	(-0.1, 0.03)	(-0.08, 0.02)	(-0.08, 0.02)	(-0.07, 0.03)	(-0.06, 0.02)	(-0.06, 0.02)	(-0.05, 0.02)	(-0.05, 0.03)	(-0.05, 0.03)	(-0.05, 0.03)	(-0.04, 0.02)	(-0.03, 0.02)	(-0.03, 0.03)
PercHostil_Unadj	(-0.23, 0.02)	(-0.18, 0.01)	(-0.13, -0.0)	(-0.11, 0.03)	(-0.11, 0.05)	(-0.1, 0.04)	(-0.07, 0.05)	(-0.07, 0.06)	(-0.06, 0.06)	(-0.05, 0.06)	(-0.05, 0.07)	(-0.04, 0.07)	(-0.03, 0.07)	(-0.03, 0.07)	(-0.03, 0.07)	(-0.02, 0.07)	(-0.03, 0.08)
PercReject_Unadj	(-0.27, 0.01)	(-0.17, -0.01)	(-0.14, -0.01)	(-0.12, 0.01)	(-0.13, 0.0)	(-0.09, -0.01)	(-0.1, -0.0)	(-0.1, -0.0)	(-0.09, -0.0)	(-0.09, -0.01)	(-0.08, -0.0)	(-0.08, -0.01)	(-0.08, -0.01)	(-0.08, -0.01)	(-0.08, -0.0)	(-0.08, -0.01)	(-0.07, -0.01)
EmotSupp_Unadj	(-0.29, -0.0)	(-0.15, -0.03)	(-0.15, -0.02)	(-0.13, 0.01)	(-0.13, 0.01)	(-0.11, 0.01)	(-0.09, 0.01)	(-0.09, 0.02)	(-0.08, 0.02)	(-0.07, 0.01)	(-0.07, 0.02)	(-0.05, 0.02)	(-0.05, 0.03)	(-0.04, 0.03)	(-0.05, 0.03)	(-0.04, 0.03)	(-0.03, 0.02)
InstruSupp_Unadj	(-0.28, -0.0)	(-0.17, -0.0)	(-0.15, 0.0)	(-0.12, 0.0)	(-0.12, -0.01)	(-0.1, 0.01)	(-0.11, -0.0)	(-0.08, 0.01)	(-0.08, 0.01)	(-0.08, 0.02)	(-0.07, 0.01)	(-0.07, 0.01)	(-0.06, 0.01)	(-0.06, 0.01)	(-0.05, 0.01)	(-0.06, 0.01)	(-0.05, 0.01)
PercStress_Unadj	(-0.28, 0.02)	(-0.16, 0.01)	(-0.13, 0.04)	(-0.12, 0.01)	(-0.09, 0.02)	(-0.07, 0.02)	(-0.07, 0.04)	(-0.07, 0.05)	(-0.07, 0.06)	(-0.07, 0.06)	(-0.06, 0.06)	(-0.05, 0.06)	(-0.04, 0.06)	(-0.04, 0.06)	(-0.04, 0.06)	(-0.03, 0.06)	(-0.03, 0.06)
SelfEff_Unadj	(-0.28, 0.04)	(-0.15, 0.05)	(-0.11, 0.08)	(-0.06, 0.1)	(-0.04, 0.09)	(-0.02, 0.09)	(-0.01, 0.1)	(-0.01, 0.11)	(0.02, 0.1)	(0.02, 0.1)	(0.02, 0.11)	(0.03, 0.12)	(0.03, 0.12)	(0.04, 0.12)	(0.05, 0.13)	(0.05, 0.13)	(0.05, 0.13)
Endurance_AgeAdj	(-0.2, 0.12)	(-0.05, 0.18)	(0.03, 0.2)	(0.07, 0.19)	(0.08, 0.21)	(0.11, 0.22)	(0.13, 0.22)	(0.13, 0.21)	(0.15, 0.21)	(0.16, 0.22)	(0.17, 0.21)	(0.18, 0.22)	(0.19, 0.22)	(0.19, 0.22)	(0.19, 0.22)	(0.19, 0.23)	(0.19, 0.23)
GaitSpeed_Comp	(-0.29, -0.02)	(-0.19, 0.02)	(-0.14, 0.03)	(-0.13, 0.01)	(-0.09, 0.01)	(-0.08, 0.01)	(-0.09, 0.02)	(-0.09, 0.03)	(-0.07, 0.02)	(-0.05, 0.02)	(-0.06, 0.02)	(-0.06, 0.02)	(-0.05, 0.02)	(-0.05, 0.02)	(-0.04, 0.02)	(-0.05, 0.03)	(-0.04, 0.03)
Dexterity_AgeAdj	(-0.21, 0.09)	(-0.09, 0.13)	(-0.04, 0.12)	(-0.0, 0.14)	(-0.0, 0.15)	(0.03, 0.16)	(0.05, 0.16)	(0.06, 0.16)	(0.08, 0.15)	(0.08, 0.16)	(0.1, 0.16)	(0.1, 0.16)	(0.11, 0.16)	(0.11, 0.17)	(0.12, 0.16)	(0.12, 0.16)	(0.13, 0.16)
Strength_AgeAdj	(0.41, 0.56)	(0.51, 0.57)	(0.53, 0.57)	(0.56, 0.58)	(0.57, 0.58)	(0.57, 0.59)	(0.57, 0.59)	(0.57, 0.59)	(0.58, 0.59)	(0.58, 0.6)	(0.58, 0.59)	(0.58, 0.6)	(0.58, 0.6)	(0.58, 0.6)	(0.59, 0.6)	(0.59, 0.6)	(0.59, 0.6)
NEOFAC_A	(-0.23, 0.07)	(-0.14, 0.09)	(-0.09, 0.11)	(-0.06, 0.11)	(-0.02, 0.12)	(-0.0, 0.11)	(0.02, 0.12)	(0.03, 0.12)	(0.05, 0.12)	(0.05, 0.12)	(0.05, 0.12)	(0.06, 0.13)	(0.06, 0.13)	(0.07, 0.13)	(0.07, 0.13)	(0.08, 0.13)	(0.09, 0.13)
NEOFAC_O	(-0.31, 0.02)	(-0.19, 0.05)	(-0.14, 0.04)	(-0.12, 0.02)	(-0.1, 0.03)	(-0.08, 0.04)	(-0.08, 0.06)	(-0.07, 0.06)	(-0.05, 0.07)	(-0.06, 0.07)	(-0.05, 0.06)	(-0.04, 0.06)	(-0.03, 0.06)	(-0.03, 0.07)	(-0.03, 0.07)	(-0.02, 0.07)	(-0.01, 0.07)
NEOFAC_C	(-0.28, 0.03)	(-0.19, -0.01)	(-0.14, 0.01)	(-0.13, 0.02)	(-0.11, 0.02)	(-0.1, 0.02)	(-0.09, 0.03)	(-0.08, 0.01)	(-0.08, 0.02)	(-0.08, 0.02)	(-0.07, 0.02)	(-0.06, 0.03)	(-0.05, 0.04)	(-0.05, 0.04)	(-0.05, 0.04)	(-0.04, 0.04)	(-0.04, 0.04)
NEOFAC_N	(-0.27, 0.06)	(-0.15, 0.08)	(-0.11, 0.08)	(-0.06, 0.08)	(-0.05, 0.1)	(-0.02, 0.09)	(-0.0, 0.1)	(-0.0, 0.12)	(0.01, 0.11)	(0.01, 0.11)	(0.02, 0.12)	(0.03, 0.12)	(0.03, 0.12)	(0.05, 0.11)	(0.05, 0.11)	(0.06, 0.11)	(0.06, 0.11)
NEOFAC_E	(-0.28, 0.02)	(-0.2, 0.01)	(-0.15, 0.02)	(-0.1, 0.01)	(-0.09, 0.03)	(-0.09, 0.02)	(-0.08, 0.03)	(-0.07, 0.04)	(-0.05, 0.04)	(-0.05, 0.04)	(-0.06, 0.03)	(-0.03, 0.05)	(-0.03, 0.05)	(-0.01, 0.05)	(-0.02, 0.05)	(-0.0, 0.05)	(-0.01, 0.05)
Noise_Comp	(-0.24, 0.02)	(-0.15, 0.03)	(-0.13, 0.03)	(-0.1, 0.04)	(-0.07, 0.04)	(-0.06, 0.04)	(-0.04, 0.04)	(-0.03, 0.04)	(-0.02, 0.05)	(-0.02, 0.05)	(-0.03, 0.07)	(-0.02, 0.07)	(-0.02, 0.08)	(-0.01, 0.08)	(-0.01, 0.07)	(-0.0, 0.07)	(0.01, 0.08)
Odor_AgeAdj	(-0.24, 0.02)	(-0.18, 0.04)	(-0.11, 0.06)	(-0.08, 0.06)	(-0.05, 0.05)	(-0.06, 0.05)	(-0.05, 0.05)	(-0.03, 0.05)	(-0.02, 0.06)	(-0.02, 0.06)	(-0.02, 0.07)	(-0.01, 0.06)	(-0.01, 0.06)	(-0.01, 0.06)	(0.01, 0.07)	(-0.01, 0.08)	(0.0, 0.07)
PainIntens_RawScore	(-0.29, -0.0)	(-0.19, -0.01)	(-0.15, -0.01)	(-0.15, 0.01)	(-0.12, 0.01)	(-0.12, 0.0)	(-0.11, 0.01)	(-0.11, 0.01)	(-0.09, 0.0)	(-0.09, -0.0)	(-0.08, -0.0)	(-0.07, -0.01)	(-0.07, -0.01)	(-0.06, -0.0)	(-0.06, 0.0)	(-0.06, 0.0)	(-0.06, 0.01)
PainInterf_Tscore	(-0.29, 0.0)	(-0.18, -0.01)	(-0.15, 0.02)	(-0.13, 0.0)	(-0.11, 0.01)	(-0.1, 0.02)	(-0.09, 0.02)	(-0.08, 0.03)	(-0.08, 0.02)	(-0.07, 0.03)	(-0.07, 0.02)	(-0.06, 0.03)	(-0.05, 0.02)	(-0.05, 0.03)	(-0.04, 0.03)	(-0.05, 0.03)	(-0.05, 0.03)
Taste_AgeAdj	(-0.25, 0.08)	(-0.13, 0.13)	(-0.04, 0.13)	(-0.0, 0.16)	(0.01, 0.16)	(0.04, 0.17)	(0.06, 0.17)	(0.07, 0.17)	(0.08, 0.17)	(0.09, 0.18)	(0.1, 0.17)	(0.11, 0.18)	(0.12, 0.17)	(0.12, 0.18)	(0.13, 0.17)	(0.12, 0.18)	(0.13, 0.17)
Mars_Final	(-0.3, 0.0)	(-0.21, 0.01)	(-0.15, 0.0)	(-0.12, -0.01)	(-0.11, 0.01)	(-0.09, 0.01)	(-0.1, 0.01)	(-0.09, 0.02)	(-0.08, 0.01)	(-0.08, 0.01)	(-0.07, 0.02)	(-0.06, 0.02)	(-0.05, 0.02)	(-0.06, 0.02)	(-0.06, 0.03)	(-0.06, 0.03)	(-0.05, 0.03)
